# Supplementary material for: An effector protein of the wheat stripe rust fungus targets chloroplasts and suppresses chloroplast function
Source: Nat Commun. 2019 Dec 5;10:5571. doi: 10.1038/s41467-019-13487-6 (PMC6895047; doi:10.1038/s41467-019-13487-6)
Supplement: Supplementary file 7 — Source Data [file 41467_2019_13487_MOESM7_ESM.xls]

## Sheet: Fig.3
Fig.3 Suppression of PAMP -triggered PTI
Fig.3b The number of callose deposits
GFP			cTP：GFP			Pst_12806:GFP
584	647	541	468	447	482	210	211	211
584	543	539	484	279	463	307	205	183
586	532	580	519	587	515	117	294	194
559	543	517	279	430	581	249	159	194
458	529	369	479	379	410	316	214	266
595	389	417	557	667	332	224	169	194
605	421	619	477	548	574	327	152	273
554	439	470	432	635	399	282	219	270
488	549	518	589	690	482	220	281	219
356	740	470	665	321	410	316	291	227
521	539	521	594	352	449	219	158	281
529	397	528	483	721	512	221	310	279
356	429	580	491	720	588	203	215	210
523	439	431	395	447	487	192	174	271
538	421	609	474	492	492	218	194	249
589	468	662	472	315	383	291	310	177
650	430	680	462	518	493	241	217	241
579	485	677	449	616	428	270	239	201
527	572	664	369	639	449	219	206	121
529	319	598	327	664	492	106	172	170
573	479	874	471	391	419	189	217	291
508	491	592	499	410	434	144	203	221
519	611	629	416	441	423	180	284	205
489	571	581	383	420	551	212	291	195
469	539	636	310	447	454	269	284	250
420	426	633	519	497	538	211	226	252
532	448	390	558	462	493	291	294	219
570	594	479	497	581	499	204	266	271
479	621	643	502	592	593	312	213	281
428	319	532	592	421	581	207	207	210
473	483	490	502	338	532	199	121	192
528	207	787	484	481	539	219	255	198
The first replication
AtPR1
GFP-ef	28.6749	28.2143	GFP-PR1	26.1372	26.2297	-1.98462	0.25268	3.95757
GFP-ef	28.4015		GFP-PR1	26.3222
GFP-ef	27.5665		GFP-PR1
cTP:GFP-ef	26.1306	25.8236	cTP:GFP-pr1	25.5609	25.0395	-0.784049	0.580735	1.72196
cTP:GFP-ef	26.0245		cTP:GFP-pr1
cTP:GFP-ef	25.3156		cTP:GFP-pr1	24.5181
Pst_12806:GFP-ef	25.2215	25.182	Pst_12806:GFP-pr1	25.4588	26.2191	1.03705	2.05203	0.487323
Pst_12806:GFP-ef	25.3173		Pst_12806:GFP-pr1	26.3025
Pst_12806:GFP-ef	25.0073		Pst_12806:GFP-pr1	26.8959
	AtPR2
GFP-ef	28.6749	28.2143	GFP-PR2	25.4765	24.9957	-3.21866	0.10742	9.30921
GFP-ef	28.4015		GFP-PR2	24.7176
GFP-ef	27.5665		GFP-PR2	24.7929
cTP:GFP-ef	26.1306	25.8236	cTP:GFP-pr2	23.0427	23.0791	-2.74446	0.149222	6.70141
cTP:GFP-ef	26.0245		cTP:GFP-pr2	23.1553
cTP:GFP-ef	25.3156		cTP:GFP-pr2	23.0393
Pst_12806:GFP-ef	25.2215	25.182	Pst_12806:GFP-pr2	23.6797	23.1431	-2.03896	0.243339	4.1095
Pst_12806:GFP-ef	25.3173		Pst_12806:GFP-pr2	22.6837
Pst_12806:GFP-ef	25.0073		Pst_12806:GFP-pr2	23.0657
	AtWRKY12
GFP-ef	26.9227	27.3631	GFP-WRKY12	23.309	22.0393	-5.32378	0.0249679	40.0515
GFP-ef	27.16		GFP-WRKY12	21.354
GFP-ef	28.0066		GFP-WRKY12	21.455
cTP:GFP-ef	23.7614	24.1529	cTP:GFP-WRKY12	19.2786	19.8293	-4.32357	0.049943	20.0228
cTP:GFP-ef	23.9461		cTP:GFP-WRKY12	20.3374
cTP:GFP-ef	24.7512		cTP:GFP-WRKY12	19.872
Pst_12806:GFP-ef	27.2485	27.2002	Pst_12806:GFP-WRKY12	23.3352	23.0102	-4.19008	0.0547847	18.2533
Pst_12806:GFP-ef	27.152		Pst_12806:GFP-WRKY12	22.5502
Pst_12806:GFP-ef			Pst_12806:GFP-WRKY12	23.1451
	The second replication
	AtPR1
GFP-ef	29.0894	28.2124	GFP-PR1	26.3505	26.3201	-1.89233	0.269373	3.71233
GFP-ef	27.8767		GFP-PR1	26.0034
GFP-ef	27.6711		GFP-PR1	26.6063
cTP:GFP-ef	26.8129	26.2777	cTP:GFP-pr1	23.634	23.8582	-2.41957	0.186912	5.35011
cTP:GFP-ef	25.8567		cTP:GFP-pr1	23.5649
cTP:GFP-ef	26.1635		cTP:GFP-pr1	24.3756
Pst_12806:GFP-ef	25.4896	25.7701	Pst_12806:GFP-pr1	25.5144	25.5961	-0.173961	0.886406	1.12815
Pst_12806:GFP-ef	25.8228		Pst_12806:GFP-pr1	25.3622
Pst_12806:GFP-ef	25.9977		Pst_12806:GFP-pr1	25.9117
	AtPR2
GFP-ef	29.0894	28.2124	GFP-PR2	25.6	24.5833	-3.62903	0.0808265	12.3722
GFP-ef	27.8767		GFP-PR2	23.8862
GFP-ef	27.6711		GFP-PR2	24.2639
cTP:GFP-ef	26.8129	26.2777	cTP:GFP-PR2	23.6805	23.1782	-3.0995	0.116669	8.57123
cTP:GFP-ef	25.8567		cTP:GFP-PR2	22.9877
cTP:GFP-ef	26.1635		cTP:GFP-PR2	22.8665
Pst_12806:GFP-ef	25.4896	25.7701	Pst_12806:GFP-PR2	23.3556	23.6058	-2.1643	0.223091	4.48247
Pst_12806:GFP-ef	25.8228		Pst_12806:GFP-PR2	23.786
Pst_12806:GFP-ef	25.9977		Pst_12806:GFP-PR2	23.6757
	WRKY12
GFP-ef	29.0894	28.2124	GFP-WRKY12	23.5125	23.3412	-4.87119	0.0341686	29.2667
GFP-ef	27.8767		GFP-WRKY12	23.4755
GFP-ef	27.6711		GFP-WRKY12	23.0356
cTP:GFP-ef	25.4896	25.7701	cTP:GFP-WRKY12	21.1884	21.6678	-4.10223	0.0582244	17.1749
cTP:GFP-ef	25.8228		cTP:GFP-WRKY12	21.6909
cTP:GFP-ef	25.9977		cTP:GFP-WRKY12	22.1241
Pst_12806:GFP-ef	26.8129	26.1149	Pst_12806:GFP-WRKY12	22.2807	22.5979	-3.51699	0.0873536	11.4477
Pst_12806:GFP-ef	25.3683		Pst_12806:GFP-WRKY12	22.8514
Pst_12806:GFP-ef	26.1635		Pst_12806:GFP-wrky12	22.6617
	The third replication
	AtPR1
GFP-ef	27.2291	27.3127	GFP-PR1	27.2068	26.5512	-0.761542	0.589866	1.6953
GFP-ef	27.336		GFP-PR1	26.5177
GFP-ef	27.3731		GFP-PR1	25.9291
cTP:GFP-ef	24.56	24.2544	cTP:GFP-pr1	23.7048	23.3762	-0.878236	0.544032	1.83813
cTP:GFP-ef	24.3657		cTP:GFP-pr1	22.9831
cTP:GFP-ef	23.8377		cTP:GFP-pr1	23.4408
Pst_12806:GFP-ef	25.7501	26.137	Pst_12806:GFP-pr1	28.0518	27.3342	1.19725	2.29302	0.436106
Pst_12806:GFP-ef	26.4138		Pst_12806:GFP-pr1	27.2318
Pst_12806:GFP-ef	26.247		Pst_12806:GFP-pr1	26.719
	AtPR2
GFP-ef	27.2291	27.3127	GFP-PR2	23.6812	23.9247	-3.38804	0.0955209	10.4689
GFP-ef	27.336		GFP-PR2	23.8509
GFP-ef	27.3731		GFP-PR2	24.242
cTP:GFP-ef	24.56	24.2544	cTP:GFP-PR2	21.4655	21.083	-3.17144	0.110994	9.00947
cTP:GFP-ef	24.3657		cTP:GFP-PR2	20.5298
cTP:GFP-ef	23.8377		cTP:GFP-PR2	21.2537
Pst_12806:GFP-ef	25.7501	26.137	Pst_12806:GFP-PR2	24.9352	24.6745	-1.46242	0.362885	2.7557
Pst_12806:GFP-ef	26.4138		Pst_12806:GFP-PR2	24.3083
Pst_12806:GFP-ef	26.247		Pst_12806:GFP-PR2	24.7801
	WRKY12
GFP-ef	27.2291	27.3127	GFP-WRKY12	22.9843	22.7907	-4.52203	0.0435244	22.9756
GFP-ef	27.336		GFP-WRKY12	22.7467
GFP-ef	27.3731		GFP-WRKY12	22.6411
cTP:GFP-ef	24.56	24.2544	cTP:GFP-WRKY12	19.2379	19.6271	-4.62731	0.0404613	24.715
cTP:GFP-ef	24.3657		cTP:GFP-WRKY12	19.5377
cTP:GFP-ef	23.8377		cTP:GFP-WRKY12	20.1058
Pst_12806:GFP-ef	25.7501	26.137	Pst_12806:GFP-WRKY12	22.3278	22.8258	-3.31116	0.100749	9.92566
Pst_12806:GFP-ef	26.4138		Pst_12806:GFP-WRKY12	23.003
Pst_12806:GFP-ef	26.247		Pst_12806:GFP-WRKY12	23.1465

## Sheet:  Fig.4
The growth and development of Pst in silencing Pst_12806 plant
The number of uredinium pustules
	BSMV:00	BSMV:Pst_12806-1	BSMV:Pst_12806-2	BSMV:00	BSMV:Pst_12806-1	BSMV:Pst_12806-2	BSMV:00	BSMV:Pst_12806-1	BSMV:Pst_12806-2
1	105	77	86	116	87	76	124	80	84
2	101	64	75	121	67	65	147	115	98
3	78	68	73	96	89	110	154	125	117
4	87	71	80	86	85	90	174	96	82
5	82	67	69	99	74	119	153	93	74
6	104	63	71	101	84	79	135	162	116
7	95	65	72	96	64	89	73	152	136
8	96	70	79	92	66	76	184	116	146
9	93	65	76	89	54	87	85	95	117
10	88	67	81	74	75	57	94	68	156
11	110	75	81	86	75	68	67	73	77
12	91	65	60	74	65	69	148	53	126
13	93	68	67	85	74	90	137	126	117
14	89	65	72	74	67	94	135	142	127
15	94	66	80	89	74	75	114	152	92
	93.7333	67.7333	74.8	91.8667	73.3333	82.9333	128.267	109.867	111
	BSMV:00	BSMV:Pst_12806-1	BSMV:Pst_12806-2	BSMV:00	BSMV:Pst_12806-1	BSMV:Pst_12806-2	BSMV:00	BSMV:Pst_12806-1	BSMV:Pst_12806-2
1	179	111	122	167	119	118	138	117	110
2	184	96	112	197	84	112	157	127	132
3	201	106	104	178	124	92	193	149	103
4	193	123	122	216	103	88	131	116	113
5	158	115	114	127	195	127	124	94	128
6	147	152	126	195	138	123	153	82	83
7	194	125	97	199	179	118	137	123	59
8	217	116	58	165	116	127	102	112	128
9	211	123	124	196	163	116	193	107	83
10	229	112	73	185	121	123	231	63	122
11	168	126	125	103	125	137	201	193	133
12	219	116	135	127	123	58	163	126	162
13	194	172	152	245	122	124	173	104	203
14	163	102	142	153	119	146	142	173	117
15	169	109	124	184	142	110	182	163	122
the biomass of Pst
	TaEF				PstEF
r-24h	18.99	0.665183		28.0539	4.854e-05
r-24h	18.8027	0.756735	0.855839	27.9801	5.09099e-05	4.78367e-05	5.58945e-05
r-24h	18.2006	1.1456		28.2036	4.40604e-05
Pst_12806-1-24h	18.4074	0.993524		30.6399	2.11565e-05
Pst_12806-1-24h	18.2818	1.08333	1.06349	31.1126	1.07147e-05	1.84e-05	1.73015e-05
Pst_12806-1-24h	18.2417	1.11362		31.2032	2.33287e-05
Pst_12806-2-24h	15.5714	7.00496		28.4382	3.78577e-05
Pst_12806-2-24h	15.6471	6.64893	7.03797	28.7998	9.99631e-05	7.15849e-05	1.01712e-05
Pst_12806-2-24h	15.48	7.46001		28.9646	7.6934e-05
r-48h	15.6124	6.81007		23.3732	0.00100155
r-48h	15.697	6.4245	7.2447	23.2548	0.00108127	0.00114359	0.000157852
r-48h	15.2906	8.49953		22.9139	0.00134795
Pst_12806-1-48h	21.0358	0.162578		33.9007	1.10659e-05
Pst_12806-1-48h	21.1927	0.14592	0.151256	33.2247	1.71335e-05	1.35368e-05	8.94962e-05
Pst_12806-1-48h	21.1992	0.14527		33.7233	1.24111e-05
Pst_12806-2-48h	17.3965	1.99307		29.1873	9.33216e-05
Pst_12806-2-48h	17.4704	1.89422	2.17064	28.8916	8.82371e-05	9.09725e-05	4.19105e-05
Pst_12806-2-48h	16.9968	2.62462		28.7294	9.13587e-05
r-120h	14.9939	10.426		20.9566	0.00577957
r-120h	14.9101	11.0459	11.5217	21.005	0.00263237	0.00404914	0.000351437
r-120h	14.6632	13.0931		20.6747	0.0037355
Pst_12806-1-120h	19.2029	0.574465		24.4874	0.000174907
Pst_12806-1-120h	19.1068	0.613743	0.609723	24.3929	0.000100386	0.000137647	0.000225753
Pst_12806-1-120h	19.0438	0.640961		24.2404
Pst_12806-2-120h	20.1709	0.394947		29.0095	6.60987e-05
Pst_12806-2-120h	20.2103	0.387052	0.400053	28.5557	9.20792e-05	7.04781e-05	0.000176172
Pst_12806-2-120h	20.0609	0.41816		29.2885	5.32565e-05
	TaEF			PstEF
r-24h	22.8389	2.03887	1.62988	28.0626	0.00154824	0.00150219	0.000921659
r-24h	23.1038	1.67412
r-24h	23.5793	1.17664		28.194	0.00145614
Pst_12806-1-24h	19.0168	18.8673	18.1594	26.9429	0.00316505	0.00323199	0.000177979
Pst_12806-1-24h	19.244			26.2569	0.00359703
Pst_12806-1-24h	20.2855	17.4514		26.6934	0.00293389
Pst_12806-2-24h	17.9107	78.8381	71.4354	23.8381	0.0181474	0.0175763	0.000246045
Pst_12806-2-24h	17.9913	74.2737		23.0998	0.0165675
Pst_12806-2-24h	18.2526	61.1945		23.0437	0.018014
r-48h	24.7301	0.501582	0.433907	29.6323	0.00074404	0.000710277	0.00163693
r-48h	24.8302	0.465483		29.8361	0.000676515
r-48h	25.2746	0.334658
Pst_12806-1-48h	25.0034	0.408871	0.531541	29.0097	0.000994987	0.000949429	0.00178618
Pst_12806-1-48h	24.447	0.618206		29.4195	0.000821743
Pst_12806-1-48h	24.5628	0.567544		28.9324	0.00103156
Pst_12806-2-48h	24.5301	0.581636	0.489903	29.0788	0.000963399	0.000898961	0.00183498
Pst_12806-2-48h	24.6244	0.542357		29.4718	0.000801911
Pst_12806-2-48h	25.2305	0.345718		29.1508	0.000931572
r-120h	25.0466	0.395284	0.605234	21.0923	0.0400915	0.0408952	0.0675692
r-120h	24.7403	0.593647		20.8594	0.0446965
r-120h	24.2471	0.82677		21.2129	0.0378976
Pst_12806-1-120h	27.4685	0.0828964	0.0823111	29.2649	0.000883256	0.00104695	0.0127195
Pst_12806-1-120h	27.2178	0.093101		28.5895	0.00121065
Pst_12806-1-120h	28.1563	0.0709359		29.526
Pst_12806-2-120h	21.9197	7.78428	8.17061	18.8418	0.183164	0.149438	0.0182896
Pst_12806-2-120h	21.7225	8.55069		18.9621	0.172895
Pst_12806-2-120h	21.4286	8.17686		19.1702	0.0922537
		TaEF			PstEF
r-24h	17.5439	8.04731	24.7086	0.0088248	0.00109662
r-24h	17.9478	5.69163	25.3867	0.00639627	0.0011238	0.000838165
r-24h	16.5622	18.6735	25.7081	0.00549142	0.000294075
Pst_12806-1-24h	17.9445	5.70801	29.7899	0.000791192	0.000138611
Pst_12806-1-24h	19.7223	1.24301	29.5245	0.000897386	0.000721945	0.000377248
Pst_12806-1-24h	18.8198	2.69501	29.957	0.000730855	0.000271189
Pst_12806-2-24h	16.3367	22.6568	25.7781	0.00531189	0.00023445
Pst_12806-2-24h	16.3233	22.9174	26.4212	0.00491452	0.000214444	0.000220392
Pst_12806-2-24h	16.5786	18.4122	27.047	0.00390856	0.000212282
r-48h	19.2096	1.9293	26.7125	0.00440904	0.00228531
r-48h	20.045	0.942538	27.3178	0.00365783	0.00388083	0.00324281
r-48h	19.3633	1.6911	25.9378	0.00602418	0.00356229
Pst_12806-1-48h	19.3381	1.72803	27.2052	0.00269827	0.00156147
Pst_12806-1-48h	17.2702	10.1759	27.3657	0.0025003	0.000245707	0.00133685
Pst_12806-1-48h	20.2355	0.800475	28.1009	0.00176375	0.00220338
Pst_12806-2-48h	16.7701	15.6238	23.8093	0.0135236	0.000865578
Pst_12806-2-48h	17.9164	5.84733	24.3461	0.0104816	0.00179255	0.00111762
Pst_12806-2-48h	17.2307	10.5269	25.1045	0.00731327	0.000694723
r-120h	24.14	0.0281461	21.5504	0.0395117
r-120h	21.0946	0.383219	21.9898	0.0320732	0.0836941	0.0765154
r-120h	21.5541	0.258427	23.2164	0.0179185	0.0693368
Pst_12806-1-120h	21.3176	0.306531	26.9618	0.00402861	0.0131426
Pst_12806-1-120h	21.5052	0.169506	26.7035	0.00442365	0.0260973	0.0174561
Pst_12806-1-120h	21.2575	0.283264	27.1892	0.00371884	0.0131285
Pst_12806-2-120h	22.1719	0.152162	25.8618	0.00510491	0.0335492
Pst_12806-2-120h	22.1207	0.158986	26.4076	0.00393993	0.0247816	0.0271868
Pst_12806-2-120h	22.2321	0.144499	26.7452	0.00335665	0.0232295
	TaEF			PstEF
r-24h	15.8226	4.37617	22.4607	0.0176923	0.00404287
r-24h	16.7325	2.32104	23.0693	0.0133765	0.00576317	0.00516962
r-24h	17.4816	1.37692	24.2287	0.00785231	0.00570281
Pst_12806-1-24h	18	1.14838	26.4937	0.00277348	0.00241512
Pst_12806-1-24h	17.035	1.13958	27.3979	0.00123058	0.00107985	0.0022381
Pst_12806-1-24h	17.0099	0.685017	26.9926	0.00220529	0.00321932
Pst_12806-2-24h	16.6775	2.41174	26.6162	0.00262168	0.00108705
Pst_12806-2-24h	17.8759	1.44604	25.3949	0.00459495	0.0031776	0.00193864
Pst_12806-2-24h	17.2701	1.60139	26.7334	0.00248421	0.00155128
r-48h	20.5363	0.163772	27.2328	0.00197492	0.012059
r-48h	21.4485	0.0867202	26.0229	0.00344327	0.0397055	0.0294534
r-48h	22.078	0.0559179	27.1554	0.00204635	0.0365957
Pst_12806-1-48h	20.0182	0.234998	27.5343	0.00171939	0.00731661
Pst_12806-1-48h	26.5687	0.00244447	26.1633	0.00322813		0.0104319
Pst_12806-1-48h	20.6632	0.149913	27.1719	0.00203091	0.0135473
Pst_12806-2-48h	17.8184	1.08882	23.136	0.0125168	0.0114957
Pst_12806-2-48h	17.5346	1.32703	23.5819	0.016494	0.0124292	0.0116829
Pst_12806-2-48h	17.2509	1.20117	23.0717	0.0133614	0.0111237
r-120h	21.3309	0.0941244	24.4881	0.00697006	0.0740515
r-120h	21.7853	0.068576	25.2159	0.00498877	0.0727481	0.0634228
r-120h	21.7442	0.0705649	26.2745	0.00306737	0.0434687
Pst_12806-1-120h	17.4551	1.24299	22.287	0.0190498	0.0153258
Pst_12806-1-120h	17.3721	1.2742	22.5542	0.0176974	0.013889	0.0135029
Pst_12806-1-120h	17.2832	1.47847	23.554	0.0166977	0.0112939
Pst_12806-2-120h	17.2999	1.468	23.2888	0.0135168	0.00920766
Pst_12806-2-120h	17.9846	0.969721	23.7348	0.0135168	0.0139388	0.0123629
Pst_12806-2-120h	17.985	0.969491	23.0625	0.0135168	0.0139422
	TaEF			PstEF
r-24h	16.6431	8.36748	24.1325	0.0122834	0.00146799
r-24h	17.7452	3.67927	23.6882	0.0156515	0.00425398	0.00246069
r-24h	16.7785	7.564	24.0921	0.0125569	0.00166009
Pst_12806-1-24h	17.4903	4.44926	24.9071	0.00805139	0.0018096
Pst_12806-1-24h	15.7386	16.4239	25.2968	0.00650989	0.000396368	0.000837836
Pst_12806-1-24h	15.1547	25.3809	24.9639	0.00780554	0.000307535
Pst_12806-2-24h	16.0378	13.14	24.5189	0.00961431	0.000731682
Pst_12806-2-24h	17.0743	6.06722	24.2977	0.00936576	0.00154367	0.000846
Pst_12806-2-24h	16.3029	10.7836	24.3295	0.00283603	0.000262995
r-48h	18.077	2.87303	23.0817	0.0217867	0.00758317
r-48h	18.8226	1.64783	23.5562	0.0168193	0.0102069	0.00715186
r-48h	17.1884	5.57242	23.2	0.0204255	0.00366546
Pst_12806-1-48h	17.5469	4.26549	25.8224	0.00488753	0.00114583
Pst_12806-1-48h	19.6007	0.922534	26.3436	0.00367817	0.00398703	0.00202832
Pst_12806-1-48h	17.3122	5.08117	25.8411	0.00483773	0.000952091
Pst_12806-2-48h	21.959	0.159003	29.101	0.000317652	0.00199777
Pst_12806-2-48h	21.9689	0.157837	29.3197	0.000325736	0.00206375	0.00273419
Pst_12806-2-48h	21.5614	0.213868	27.5688	0.000885635	0.00414105
r-120h	19.5796	0.93715	25.3396	0.00635963	0.00678614
r-120h	21.1938	0.281295	25.3003	0.00649723	0.0230976	0.0887288
r-120h	24.8436	0.0185117	26.0258	0.00437437	0.236303
Pst_12806-1-120h	22.5095	0.105479	27.2149	0.0022871	0.021683
Pst_12806-1-120h	22.1934	0.133517	26.9131	0.00269626	0.0201942	0.0230211
Pst_12806-1-120h	21.5158	0.221258	25.4417	0.00601514	0.0271861
Pst_12806-2-120h	22.4602	0.109428	25.1852	0.00591812	0.0540825
Pst_12806-2-120h	21.713	0.191015	25.2426	0.0057049	0.0298662	0.039071
Pst_12806-2-120h	21.7972	0.179394	25.4563	0.00596739	0.0332642
The hyphal length and infection area of Pst
The first replication
hyphae length	24 hpi	1		48 hpi
	BSMV:00	BSMV:Pst_12806-1	BSMV:Pst_12806-2	BSMV:00	BSMV:Pst_12806-1	BSMV:Pst_12806-2
1	27.93	27.94	28.38	41.71	28.21	27.17
2	28.62	15.13	23.27	30.31	24.56	20.88
3	29.72		27.46	32.47	30.8	30.25
4	25.26	31.73	27.24	34.3	28.17	28.71
5	26.8	17.74	26.33	31.28	25.5	35.26
6	24.16	24.51	30.52	27.55	35.74	26.15
7	23.58	22.99	22.63	37.83	29.34	30.27
8	29.59	24.91	26.74	41.47	20.71	24.01
9	35.35	33.1	18.74	30.4	22.08	30.45
10	34.22	23.31	21.96	37.77	29.59	30.22
11	27.54	20.81	17.84	25.51	21.52	28.27
12	32.61	24.34	20.96	26.12	36.23	27.09
13	25.21	32.94	26.46	29.43	23.49	19.96
14	25.72	28.34	22.85	26.43	23.84	29.25
15	25.84	20.71	24.64	37.57	25.26	18.77
16	24.16	26.35	20.54	21.28	25.72	27.3
17	26.58	28.62	22.74	38.99	25.26	24.93
18	32.93	24.88	20.85	29.34	25.21	27.57
19	27.93	19.49	21.83	27.6	38.84	32.23
20	29.11	23.35	29.94	31.75	22.39	24.32
21	29.11	20.28	20.93	31.89	27.32	21.52
22	29.12	20.53	23.83	33.8	27.51	25.42
23	30.27	24.02	22.84	34.16	22.67	21.38
24	25.66	26.6	25.38	32.16	24.99	24.15
25	30.94	32.25	21.38	32.48	23.53	25.18
26	25.5	25.95	19.93	34.54	26.43	22.72
27	32.13	23.31	28.93	29.09	31.54	34.76
28	28.77	26.87	28.96	26.71	31.23	25.46
29	23.72	28.27	24.74	29.78	32.07	27.45
30	28.27	20.27	20.64	22.48	42	33.82
31	30.99	23.6	27.34	26.66	34.18	23.64
32	30.16	17.49	16.37	33.88	31.69	14.16
33	31.56	28.38	22.83	30.82	40.05	26.76
34	24.28	19.6	28.45	33.76	35.05	25.79
35	27.69	21.33	27.73	26.82	23.27	27.43
36	28.23	21.39	25.57	35.47	28.01	27.43
37	23.8	16.29	21.61	37.9	20.87	26.57
38	28.45	22.63	23.65	32.23	23.18	27.74
39	27.17	22.98	22.89	27.25	21.75	31.43
40	31.89	26.9	29.94	31.1	27.7	29.56
41	22.15	21.87	27.83	26.16	24.99	27.25
42	26.92	24.47	19.48	37.23	26.1	22.47
43	19.32	26.72	30.74	38.13	35.41	27.48
44	26.82	19.38	28.38	36.96	30.85	28.72
45	31.8	31.38	28.48	35.72	36.07	26.12
46	31.66	22.3	21.09	30.05	26.07	27.84
47	32.51	15.95	21.84	25.9	27.3	27.84
48	19.46	24.15	23.84	34.34	27.99	27.48
49	20.68	18.09		39.42	24.96	28.42
50	29.25	16.17		27.87	21.78	27.58
Infection areas
	24 hpi			48 hpi
	BSMV:00	BSMV:Pst_12806-1	BSMV:Pst_12806-2	BSMV:00	BSMV:Pst_12806-1	BSMV:Pst_12806-2
1	439.71	348.26	369.38	413.86	292.18	359.27
2	216.49	184.22	253.82	412.99	421.89	441.81
3	235.36	470.25	238.67	561.02	511.25	409.84
4	448.1	359.79	301.88	633.75	341.71	499.98
5	290.35	204.92	203.35	290.09	314.72	374.46
6	394.12	246.32	268.07	472.92	479.55	333.53
7	460.15	488.69	278.29	714.86	347.47	374.99
8	339.09	383.11	201.25	493.7	176.1	234.27
9	442.33	467.49	244.75	359.53	470.64	349.57
10	484.74	250.52	131.81	377.61	509.16	366.48
11	439.19	268.51	298.73	377.61	240.56	406.9
12	362.35	288.51	240.56	397	695.73	480.27
13	294.54	487.93	344.59	504.96	228.77	330.96
14	390.45	410.63	281.44	341.45	350.39	508.89
15	386.78	265.98	268.86	474.3	397	306.07
16	465.92	340.92	370.07	252.87	438.93	244.49
17	363.46	319.92	283.17	579.12	407.48	402.61
18	316.81	216.97	374.99	568.64	593.8	262.31
19	278.9	162.99	321.27	303.08	234.01	437.72
20	263.09	440.76	320.74	328.08	324.41	158.01
21	548.2	335.94	229.98	259.53	332.27	375.77
22	213.87	410.89	295.91	481.9	229.55	338.04
23	508.37	225.88	453.86	485.31	292.44	258.64
24	393.59	329.92	390.51	424.78	346.43	325.2
25	403.81	418.75	309.48	816.54	175.31	318.65
26	320.04	269.65	250.78	517.8	345.9	291.13
27	523.04	326.77	298.27	320.74	419.8	278.85
28	653.95	237.41	372.89	366.94	352.98	289.48
29	293.75	496.05	225.88	460.94	446.79	284.58
30	360.58	236.63	230.08	354.55	394.64	295.37
31	429.23	459.11	341.71	538.77	591.7	362.48
32	484.79	478.72	226.31	531.17	615.02	362.47
33	309.79	377.61	254.71	425.56	813.39	332.32
34	357.96	284.58	443.12	539.55	514.09	336.27
35	299	341.97	266.92	410.63	273.05	353.38
36	333.32	353.24	292.76	559.73	441.02	371.47
37	263.62	216.97	307.9	493.89	236.1	273.58
38	401.46	357.17	239.77	314.72	230.6	279.48
39	388.88	122.9	307.12	466.44	270.43	284.43
40	278.03	321.01	346.16	564.19	459.01	294.58
41	385.25	290.61	161.16	420.32	371.58	284.53
42	487.67	306.86	154.87	535.36	408.01	295.89
43	431.99	478.83	270.96	751.55	532.74	362.43
44	307.38	363.46	171.38	455.7	220.38	352.52
45	439.98	438.4	215.4	553.44	514.66	337.64
46	367.13	425.4	267.29	779.59	243.97	379.57
47	292.72	232.96	200.99	475.09	285.97	395.48
48	265.72	271.22	238.46	619.93	503.65	412.43
49	406.17	240.1		519.64	287.73	264.57
50	404.6	223.45		457.8	279.34	334.69
the scond replication
hyphae length	24 hpi			48 hpi
	BSMV:00	BSMV:Pst_12806-1	BSMV:Pst_12806-2	BSMV:00	BSMV:Pst_12806-1	BSMV:Pst_12806-2
1	22.85	18.38	27.15	31.16	17.17	26.54
2	30.48	16.07	25.23	28.79	20.88	20.34
3	28.4	29.76	18.53	24.28	21.25	22.43
4	33.76	17.15	20.53	31.99	22.71	27.32
5	22.53	22.45	21.32	29.68	25.26	24.23
6	27.01	31.47	21.57	26.7	26.15	21.47
7	23.1	21.24	22.64	27.94	20.27	26.54
8	26.62	27.63	21.37	26.87	24.01	25.32
9	22.92	19.19	19.43	26.79	30.45	24.43
10	27.57	12.31	16.53	27.93	30.22	22.67
11	30.78	22.04	20.53	26.43	28.27	25.32
12	25.43	21.87	21.14	36.26	27.09	22.67
13	34.16	25.1	22.43	38.79	19.96	26.47
14	31.5	21.01	23.32	27.99	29.25	28.32
15	21.36	17.83	15.74	28.15	18.77	19.65
16	21.38	19.59	19.53	29.68	17.3	22.16
17	23.91	18.93	16.42	23.69	24.93	27.43
18	26.11	25.34	21.64	27.08	27.57	25.43
19	36.27	25.62	22.63	34.32	32.23	21.96
20	33.4	27.69	23.53	25.87	24.32	23.56
21	21.11	19.59	21.9	29.03	21.52	21.54
22	25.13	14.59	25.74	27.11	25.42	20.65
23	13.19	25.19	27.53	28.2	21.38	20.65
24	32.61	15.2	20.3	25.78	24.15	23.63
25	34.33	17.69	20.95	20.57	25.18	7.34
26	37.09	16.5	15.53	28.88	22.72	21.58
27	14.16	11.99	16.46	33.02	17.08	19.56
28	14.37	20.48	21.84	26.22	21.91	17.35
29	24.2	25.38	26.74	2.43	25.54	27.46
30	19.46	19.24	21.53	27.5	21	22.54
31	17.43	27.99	25.89	32.56	26.94	26.47
32	21.51	13.32	15.85	26.23	23.26	22.56
33	16.26	21.52	20.53	21.43	19.36	29.09
34	26.26	30.2	22.52	19.22	25.52	27.16
35	24.41	5.7	27.63	23.27	23.68	23.72
36	21.93	15.57	20.62	22.45	11.89	24.03
37	18.11	11.61	21.52	28.97	17.43	31.5
38	17.27	22.49	17.74	23.91	30.42	22.06
39	28.06	21.83	19.92	29.1	17.61	16.82
40	20.15	29.79	18.19	28.94	22.82	27.21
41	22.45	27.14	22.74	25.21	25.51	15.51
42	21.91	16.29	27.49	22.92	29.54	25.58
43	16.39	33.43	26.62	26.66	26.59	25.97
44	24.57	18.03	27.74	21.3	23.87	33.3
45	20.13	18.09	21.64	29.91	29.88	30.07
46	33.04	21.89	25.57	20.66	21.35	30.87
47	21.73	21.43	22.62	26.27	20.65	25.12
48	24.24	24.04	27.41	25.1	23.09	17.55
49	26.1			25.29	18.47	24.18
50	20.11			28.89	22.36	41
	24h			48h
	BSMV:00	BSMV:Pst_12806-1	BSMV:Pst_12806-2	BSMV:00	BSMV:Pst_12806-1	BSMV:Pst_12806-2
1	284.84	269.38	269.38	399.16	359.27	329.27
2	360.84	153.82	153.82	284.06	441.81	241.81
3	384.3	188.67	188.67	335.68	409.84	309.84
4	359.79	301.88	301.88	217.5	499.98	299.98
5	272.27	203.35	203.35	499.46	374.46	374.46
6	421.37	268.07	268.07	407.48	333.53	533.53
7	226.93	278.29	278.29	429.76	374.99	274.99
8	314.12	201.25	201.25	503.65	234.27	234.27
9	324.15	244.75	244.75	226.83	349.57	249.57
10	302.62	131.81	131.81	413.25	366.48	366.48
11	554.23	298.73	298.73	213.04	606.9	306.9
12	111.63	240.56	240.56	345.38	680.27	380.27
13	96.7	344.59	344.59	202.56	330.96	330.96
14	240.03	281.44	281.44	351.4	508.89	308.89
15	190.25	268.86	268.86	409.05	306.07	306.07
16	273.31	170.07	170.07	377.41	244.49	244.49
17	288.28	183.17	183.17	364.24	502.61	302.61
18	198.37	374.99	374.99	417.44	262.31	262.31
19	547.94	321.27	321.27	619.22	537.72	537.72
20	431.59	320.74	320.74	389.44	158.01	158.01
21	339.89	129.98	129.98	379.18	375.77	375.77
22	322.06	95.91	95.91	327.82	338.04	338.04
23	62.89	453.86	453.86	560.52	258.64	258.64
24	577.81	190.51	190.51	568.38	325.2	325.2
25	359	309.48	309.48	373.15	318.65	318.65
26	354.29	250.78	250.78	341.45	291.13	291.13
27	200.47	98.27	98.27	526.45	182.22	344.05
28	231.39	372.89	372.89	362.93	294.13	468.86
29	217.76	225.88	225.88	269.55	239.63	249.61
30	411.15	230.08	230.08	434.21	229.23	262.51
31	260.74	341.71	341.71	580.17	215.5	284.56
32	290.89	126.31	126.31	585.11	208.43	369.01
33	202.56	254.71	254.71	353.5	229.15	292.47
34	366.08	443.12	443.12	351.05	220.08	149.35
35	291.4	166.92	166.92	314.19	210.51	323.67
36	314.98	92.76	92.76	391.24	54.92	197.61
37	256.28	307.9	307.9	269.47	150.1	469.28
38	127.09	239.77	239.77	297.84	351.54	347.38
39	609.26	307.12	307.12	405.11	205.1	389.82
40	216.45	346.16	346.16	282.22	322.42	276.24
41	283.27	161.16	161.16	263.62	311.19	267.56
42	184.22	154.87	154.87	595.63	344.05	247.12
43	284.84	270.96	270.96	295.59	311.19	242.13
44	373.42	171.38	171.38	370.53	225.49	318.68
45	269.12	215.4	215.4	432.38	377.75	490.91
46	430.28	267.29	267.29	315.14	231.73	342.8
47	252.09	200.99	200.99	308.69	143.11	220.91
48	308.17	238.46	238.46	307.12	165.99	333.22
49	323.63			285.63	359.03	246.57
50	297.95			273.47	267.92	269.86
the third replication
hyphae length
	24 hpi			48 hpi
	BSMV:00	BSMV:Pst_12806-1	BSMV:Pst_12806-2	BSMV:00	BSMV:Pst_12806-1	BSMV:Pst_12806-2
1	20.2	15.93	23.55	30.04	33.79	21.68
2	28.88	15.4	20.32	24.38	17.02	22.27
3	20.51	18.35	25.91	24	74.75	29.29
4	28.02	16.26	25.74	27.06	20.02	22.02
5	22.46	19.27	25.62	24.56	19.92	22.8
6	25.95	15.27	23.35	58.72	20.11	28.21
7	26.07	15.57	16.67	24.52	19.11	23.65
8	23.27	15.77	18.46	30.35	21.89	25.05
9	21.31	14.08	21.98	25.1	25.42	25.16
10	29.32	12.29	21.87	30.87	20.27	22.8
11	27.21	20.2	22.3	20.4	19.75	25.05
12	22.31	16.84	18.03	29.28	22.94	19.92
13	20.05	11.78	22.28	27.94	22.04	26.59
14	29.78	19.99	20.77	24.56	20.79	19.05
15	25.06	14.57	19.72	27.12	21.29	18.75
16	22.46	20.48	19.65	33.53	28.34	28.69
17	26.97	15.81	23.6	25.42	20.91	24.88
18	21.72	20.2	21.88	28.88	23.84	24.06
19	29.59	16.84	27.85	23.9	35.84	30.12
20	26.92	11.78	21.43	28.64	18.82	16.71
21	28.09	19.99	21.51	27.01	24.04	27.17
22	29.32	14.57	21.86	27.79	25.46	29.93
23	22.36	20.48	19.62	26.85	22.49	24.06
24	23	15.81	15.77	27.52	21.57	18.79
25	20.3	21.11	22.07	26.45	21.91	29.99
26	27.14	33.21	21.58	26.83	21.29	21.16
27	22.66	22.23	22.04	26.52	15.9	30.87
28	29.45	22.99	26.31	27.85	23.18	23.06
29	25.43	24.96	23.98	28.97	29.4	24.47
30	20.39	16.92	18.95	25.29	22.23	25.42
31	29.1	23.86	26.33	25.56	18.31	33.16
32	28.69	22.12	11.78	26.48	20.58	24.51
33	22.92	25.68	23.07	24.31	14.49	25.42
34	22.11	27.93	15.07	26.44	15.22	19.46
35	22.83	30.48	20.32	24.24	18.54	23.99
36	22.08	17.73	20.73	27.55	22.04	24.06
37	21.73	17.02	20.25	26.04	20.44	26.06
38	26.77	18.1	27.83	26.86	23.37	24.34
39	22.19	24.96	18.01	33.2	30.03	22.62
40	28.46	27.13	17.95	29.37	22.89	25.74
41	27.76	11.78	23.24	28.09	24.12	23.81
42	23.81	25.34	22.01	27.02	26.94	28.46
43	24.66	35.94	21.24	33.53	25.02	18.77
44	23.97	20.25	21.47	24.7	19.3	20.08
infection areas
	24 hpi			48 hpi
	BSMV:00	BSMV:Pst_12806-1	BSMV:Pst_12806-2	BSMV:00	BSMV:Pst_12806-1	BSMV:Pst_12806-2
1	318.97	247.79	372.11	451.8	321.05	341.97
2	397.32	266.3	213.57	252.53	211.21	485.5
3	286.64	207.96	241.61	417.69	213.26	277.9
4	375.83	161.16	219.59	292.05	329.62	482.59
5	253.4	272.95	280.65	205.1	392.92	350.29
6	237.68	291.82	356.12	384.63	220.91	348.63
7	213.57	264.73	219.59	458.04	389.93	379.08
8	226.93	227.35	260.74	483.01	349.31	272.54
9	291.72	280.03	270.17	378.17	350.04	520.86
10	214.62	256.48	208.33	653.99	387.83	295.38
11	146.75	261.94	139.93	413.11	401.46	414.35
12	293.29	280.29	63.42	524.61	349.57	324.08
13	354.35	258.54	305.02	671.05	386.52	502.47
14	323.79	225.88	219.07	358.31	360.58	246.44
15	369.81	281.34	335.64	495.9	245.06	288.51
16	248.42	276.98	196.27	453.88	252.13	473.3
17	302.93	229.19	156.18	274.58	319.46	271.74
18	396.53	161.94	275.93	336.56	331.23	500.25
19	235.06	180.29	308.69	379.83	664.55	358.22
20	308.23	258.54	210.16	459.71	239.25	254.45
21	184.22	165.88	261	350.29	303.76	231.39
22	274.36	281.34	197.58	379.83	293.96	338.3
23	391.03	276.98	289.3	500.06	352.71	167.45
24	241.08	329.19	75.99	438.91	233.75	237.15
25	278.08	204.79	251.83	405.21	285.37	311.84
26	203.09	331.81	298.73	303.7	185	290.87
27	279.08	338.3	195.49	427.67	201	247.63
28	344.86	270.69	414.03	376.09	408.53	405.65
29	334.57	186.32	331.49	326.58	338.24	276.72
30	297.95	226.41	230.89	524.78	249.73	176.1
31	306.59	214.62	167.71	310.77	250.52	292.18
32	359.59	227.67	249.73	354.04	244.75	296.9
33	392.6	233.48	204.52	537.09	182.65	233.75
34	361.15	217.24	356.91	378.17	358.48	185.79
35	314.98	313.15	189.72	369.01	344.33	232.7
36	392.08	267.2	200.73	408.12	381.28	287.99
37	287.73	231.12	336.47	517.95	414.3	27.69
38	238.46	290.25	305.02	367.77	379.83	294.54
39	396.8	183.96	155.66	335.82	473.37	190.77
40	237.41	283.96	293.23	394.96	304.96	307.64
41	346.69	294.44	277.51	320.34	437.11	243.18
42	390.51	272.53	364.51	328.24	366.87	292.71
43	484.26	275.41	157.49	332.82	399.1	191.82
44	362.47	286.42	394.38	337.4	296.11	254.58
the fouth replication
		24 hpi			48 hpi
hyphae length	BSMV:00	BSMV:Pst_12806-1	BSMV:Pst_12806-2	BSMV:00	BSMV:Pst_12806-1	BSMV:Pst_12806-2
	25.19	25.41	22.12	30.06	27.52	23.26
	28.08	19.92	21.76	24.81	24.76	31.13
	27.28	27.7	22.1	28.21	23.81	25.29
	21.47	25.8	20.15	31.42	17.68	35.62
	25.09	16.32	22.54	24.74	22.67	27.39
	22.57	27.01	24.24	27.64	22.88	24.69
	24.68	21.21	21.29	28.78	22.99	24.9
	28.93	18.24	16.93	32.04	26.1	27.37
	29.17	27.23	23.16	29.39	23.04	26.44
	29.69	24.31	25.7	33.57	22.31	27.71
	25.34	12.71	24.69	34.93	25.35	28.47
	28.45	16.48	22.74	29.04	28.27	20.24
	32.35	19.59	26.47	32.22	23.99	27.22
	28.21	21.45	23.45	27.94	29.54	16.18
	24.56	24.18	20.03	32.02	27.81	26.65
	25.69	20.01	20.37	29.21	20.84	27.12
	26.45	23.65	20.31	32.21	20.21	29.91
	26.37	24.25	16.18	24.27	26.11	24.38
	24.29	16.32	25.42	28.23	27.81	27.89
	32.06	24.65	24.69	23.31	23.82	28.72
	27.74	24.18	28.1	29.11	23.58	29.77
	23.37	27.34	24.08	27.76	26.26	20.93
	25.29	19.14	25.56	29.1	23.82	33.45
	27.58	27.85	25.23	31.04	26.63	21.63
	24.54	21	20.53	29.67	36.4	24.18
	25.83	20.82	26.31	28.32	26.51	23.65
	22.36	22.57	20.89	30.93	20.44	20.19
	27.55	25.45	21.67	30.46	26.19	20.24
	25.83	20.77	25.16	28.73	26.11	18.71
	20.29	25.41	19.82	31.53	21.36	28.64
	23.31	13.85	22.61	30.17	36.98	21.83
	23.44	25.15	23.87	25.95	27.89	24.18
	31.29	17.46	21	29.91	20.48	29.98
	23.08	27.58	26.84	33.64	17.98	22.44
	23.87	33.2	20.07	28.05	24.71	27.55
	23.68	23.87	25.05	25.29	25.99	17.97
	24.28	20.58	21.85	27.84	28.32	23.16
	15.71	22.56	22.36	32.15	29.69	24.1
	22.08	21.78	18.8	24.07	23.13	22.8
	25.68	24.78	25.52	28.88	25.58	17.93
	24.28	19.82	23.53	28.19	27.4	21.35
	23.72	22.26	19.88	26.29	24.81	22.5
	24	18.75	19.74	32.89	23.75	22.44
	24.81	21.83	21.37	31.51	25.1	23.37
	25.12	14.89	17.71	26.76	24	37.98
	26.64	21.28	26.45	30.56	24.83	30.64
	22.28	20.01	21.48	33.93	25.42	21.67
	25.81	22.39	21.4	27.36	23.45	16.18
	23.08	16.82	19.36	36.77	26.79	20.25
	18.7		24.24	28.13	24.21	14.89
infection areas		24 hpi			48 hpi
	BSMV:00	BSMV:Pst_12806-1	BSMV:Pst_12806-2	BSMV:00	BSMV:Pst_12806-1	BSMV:Pst_12806-2
	307.86	214.1	290.39	399.36	300.35	378.58
	335.62	215.92	249.61	316.81	433.42	352.07
	436.45	443.07	296.47	445.22	303.45	383.99
	345.45	367.77	239.21	358.48	440.5	475.1
	435.16	198.86	275.78	345.38	361.36	351.96
	380.4	283.73	268.18	615.81	287.73	385.61
	468.03	279.93	231.31	460.42	441.23	483.01
	211.74	178.47	177.64	609.52	310	428.92
	369.85	438.91	254.87	347.47	291.66	225.49
	327.15	262.93	370.68	555.54	289.04	397.3
	335.32	124.81	289.55	496.84	459.63	418.11
	307.03	129.8	278.01	648.04	308.43	284.93
	448.47	261.68	216.86	581.22	316.03	337.4
	372.65	247.23	287.47	519.11	449.67	396.06
	451.19	372.75	226.89	359.53	401.19	449.72
	390.65	277.9	284.98	401.51	411.68	520.86
	356.69	210.51	246.55	401.95	398.62	313.27
	326.58	208.84	250.45	428.45	439.71	428.51
	299.54	242.54	222.79	624.46	328.67	329.08
	351.96	226.01	278.32	918.17	297.42	306.61
	342.8	214.25	251.2	475.14	422.68	348.21
	400.67	218.11	336.15	415.24	457.01	215.5
	368.18	266.67	331.57	484.52	555.28	446.39
	437.24	211.86	324.5	467.03	592.49	287.89
	339.06	252.53	241.71	374.46	332.36	336.26
	309.94	265.84	247.53	418.49	413.25	513.78
	260.85	184.3	252.94	615.81	333.59	448.06
	377.33	295.79	202.3	379.71	329.92	322.84
	425.18	330.32	251.45	624.19	331.96	172.65
	262.93	214.25	344.47	561.04	296.11	572.03
	320.76	107.75	374.17	382.85	533.79	515.87
	351.13	339.48	234.33	555.58	442.33	508.8
	463.45	214.67	213.84	264.93	374.99	525.02
	319.09	335.73	269.04	377.35	324.68	197.61
	327.83	280.51	299.95	398.57	310.36	448.47
	374.42	291.63	284.82	649.35	327.66	344.62
	289.55	180.97	239.06	438.4	377.93	295.38
	280.4	315.76	371.51	559.99	370.9	263.34
	331.99	134.38	199.2	387.39	402.24	442.23
	234.22	332.33	273.59	357.07	348.83	268.75
	379.83	360.39	203.02	444.06	393.27	468.44
	314.1	146.44	266.85	368.7	404.34	445.98
	267.09	174.48	197.2	443.64	247.63	402.71
	352.79	231.97	308.27	443.69	387.77	481.76
	250.03	222.16	247.88	335.58	369.96	513.79
	359.86	279.15	322	399.36	418.49	436.41
	269.58	242.13	297.46	425.93	462.77	250.86
	315.76	276.24	249.46	514.39	457.53	187.21
	416.02	137.7	252.94	419.39	254.97	375.67
	233.39	235.46	244.62	522.74	302.97	173.9
the fifth replication
		24 hpi			48 hpi
	BSMV:00	BSMV:Pst_12806-1	BSMV:Pst_12806-2	BSMV:00	BSMV:Pst_12806-1	BSMV:Pst_12806-2
	31.94	24.5	19.76	28.36	23.72	25.27
	31.53	21.7	20.3	29.74	21	27.52
	25.39	22.06	18.95	28.36	28.32	27.44
	31.36	25.56	20.67	27.46	29.88	22.58
	28.88	24.82	25.72	27.8	12.96	28.89
	34.39	24.22	24.77	28.25	23.97	15.27
	20.93	25.7	24.21	36.18	23.22	22.15
	31.94	19.35	20.07	28.69	28.38	26.7
	23.05	22.88	17.19	29.44	26.26	18.61
	23.62	24.73	26.64	40.84	22.06	26.6
	29.74	19.79	21.3	27.37	31.17	32.06
	26.95	27.94	25.3	28.97	34.06	20.15
	24.42	23.87	17.92	29.57	25.93	22.23
	23.05	15.81	27.47	32.28	20.82	14.49
	29.69	20.93	15.6	28.24	25.9	23.18
	32.88	20.89	27.69	29.1	20.5	27.37
	23.81	22.41	22.73	27.14	18.62	30.27
	20.54	19.24	23.67	24.9	24.25	30.67
	24.7	21.44	20.19	29.4	23.94	26.62
	25.81	19.17	23.27	30.16	19.87	28.11
	22.9	17.17	26.76	35.48	20.85	17.59
	26.45	26.35	18.97	33.79	21.29	23.35
	21.36	24.04	22.05	34.72	24.21	19.88
	27.33	26.32	25.89	34.34	27.91	28.71
	29.18	19.25	25.1	23.26	18.45	30.38
	20.65	23.64	28.64	31.73	25.94	23.93
	24.92	20.04	16.36	28.24	36.61	26.94
	20.01	25.29	25.85	31.93	28	28.97
	25.75	23.66	24.06	29.09	18.07	28.2
	26.33	23.36	24.47	20.65	20.01	33.21
	29.45	22.9	22.81	31.35	23.65	21.8
	29.59	20.24	17.04	26.97	29.44	22.04
	24.81	12	20.89	29.66	37.41	40.1
	27.12	20.87	22.45	23.3	29.67	27.7
	28.48	27.01	21.72	29.92	27.46	21.33
	20.04	20.01	29.34	22.19	32.13	17.11
	23.79	25.44	21.73	25.1	31.82	22.02
	23.3	24.15	17.51	24.65	23.8	26.15
	23.17	21.44		27.04	25.23	18.14
	20.64	25.41		29.35	27.98	22.92
	27.55	24.78		29.06	25.29	26.93
	20.24	18.6		24.72	31.2	22.53
	25.3	26.48		25.05	30.06	23.13
	21.97	22.19		38.96	22.57	22.86
	27.76	11.84		29.97		22.73
	27.84	22.17		28.48		24.27
	28.06	22.02		27.52		23.06
	23.23	21.94		28.41		28.32
	23.87	20.16		29.36		28.88
	27.46	22.9		27.69		31.26
infection areas		24 hpi			48 hpi
	BSMV:00	BSMV:Pst_12806-1	BSMV:Pst_12806-2	BSMV:00	BSMV:Pst_12806-1	BSMV:Pst_12806-2
	284.72	201.88	182.33	57.42	389.31	309.48
	368.07	293.14	261.26	435.58	279.57	391.76
	260.43	276.92	242.92	428.51	238.91	323.31
	214.67	350.71	525.4	188.63	247.07	237.15
	390.12	307.94	276.36	367.32	361.53	362.93
	305.36	282.74	215.4	409.37	236.72	180.55
	346.96	236.56	238.46	488.41	304.38	321.53
	444.73	237.97	276.2	396.47	363.45	390.19
	397.2	251.28	204.13	443.9	352.79	186.58
	495.19	223.78	163.14	481.67	309.89	336.47
	268.34	119.82	280.91	367.35	381.34	338.82
	353.62	327.41	253.24	510.46	410.62	231.12
	352.42	246.5	158.01	229.69	346.55	303.45
	371.25	124.81	200.25	368.18	314.93	176.62
	387.63	218.11	305.81	505.89	320.34	251.04
	280.4	224.24	178.76	275.41	351.13	303.71
	308.27	355.7	344.33	484.25	233.39	379.12
	252.94	215.35	196.34	438.91	320.34	417.96
	234.64	262.36	213.57	445.56	257.62	283.53
	346.02	281.19	256.38	299.54	469.69	369.75
	206.26	246.91	269.38	473.85	367.04	338.04
	274.16	273.74	214.09	380.66	257.52	318.12
	335.21	359.86	206.17	490.49	260.02	384.16
	217.17	252.37	222.32	261.26	395.22	481.38
	270	226.44	250.88	545.41	384.41	394.12
	208.84	154.76	257.8	490.08	386.9	359.79
	400.22	210.92	210.79	491.33	268.34	372.11
	214.67	286.9	246.43	324.08	275.82	517.28
	327.41	257.37	214.56	338.64	240.88	461.46
	206.35	219.35	300.57	538.75	391.06	393.07
	228.4	310.77	295.59	302.45	438.91	302.4
	281.8	262.51	263.88	660.65	458.46	344.85
	277.49	196.52	283.53	500.89	365.27	475.61
	237.13	245.98	183.37	437.24	285.81	372.63
	266.26	294.55	232.84	535.01	261.26	250.52
	357.67	265.42	225.99	710.99	495.9	403.81
	203.02	275.42	240.14	425.59	314.96	291.66
	209.26	251.8	192.08	503.81	344.47	461.73
	312.85	282.06		456.8	241.29	234.53
	308.58	264.85		369.43	356.95	477.19
	259.6	184.3		338.64	385.24	421.89
	238.38	172.23		589.92	421.43	344.59
	356.43	235.24		687.69	217.17	232.44
	308.69	318.26			480.92	319.74
	339.48	109.41			484.25	417.44
	334.9	264.85			269.17	541.91
	339.31	296.89			455.96	233.22
	296.21	276.66			393.67	340.7
	381.39	200.52			237.13	362.88
	249.61	294.96			342.76	350.4
the sixth replication
		24 hpi			48 hpi
hyphae length	BSMV:00	BSMV:Pst_12806-1	BSMV:Pst_12806-2	BSMV:00	BSMV:Pst_12806-1	BSMV:Pst_12806-2
	31.79	26.84	27.07	27.74	22.66	17.02
	20.71	23.01	24.24	30.42	17.75	22.55
	31.59	20.39	18.8	18.88	21.9	21.72
	25.72	21.87	18.57	24.56	18.72	19.76
	24.91	19.91	21.09	29.73	24.9	23.71
	22.67	24.21	21.68	27.33	22.39	23.13
	35.13	24.32	32.87	30.66	26.48	28.97
	19.49	24.58	22.36	11.89	27.64	16.07
	27.01	20.91	27.21	31.86	28.16	21.37
	16.19	16.54	28.1	24.9	23.26	23.58
	24.08	23.28	20.05	28.1	20.73	24.06
	21.21	24.76	26.31	24.56	22.69	23.84
	19.46	24.5	20.16	27.85	23.31	23.15
	25.5	25.78	27.07	21.89	22.24	21.01
	28.71	23.39	22.57	28.79	20.77	15.77
	25.91	27.69	22.17	28.64	20.07	21.71
	23.43	23.89	22.8	24.91	23.02	21.5
	29.09	22.07	14.85	28.45	20.65	24.25
	26.62	18.54	22.61	31.26	15.93	17.04
	20.02	19.96	17.99	30.56	25.82	18.63
	22.15	23.69	22.72	39.43	26.83	17.27
	20.99	20.24	25.87	26.26	29.03	16.89
	24.14	25.71	27.22	17.89	21.35	26.45
	26.56	21.87	17.03	28.56	24.81	20.79
	24.93	22.23	23.9	23.87	24	26.15
	29.54	22.73	23.93	24.56	18.78	24.93
	18.54	26.55	24.31	31.76	18.47	20.17
	28.02	23	20.09	35.29	25.61	19.88
	31.46	15.73	23.65	24.65	21.36	28.49
	30.05	19.76	20.84	20.24	27.12	18.46
	21.8	19.77	23.3	24.9	21.37	25.76
	18.84	18.54	19.62	18.07	26.12	25.02
	17.02	26.01	18.47	27.76	18.25	25.6
	23.86	26.1	33.79	26.57	26.33	32.56
	24.6	20.79	27.16	31.17	17.46	19.6
	29.68	21.69	33.32	36.96	21	20.11
	23.99	29.99	20.24	22.61	27.37	19.91
	28.34	25.76	21.16	21.76	20.37	26.51
	17.63	27.19	31.2	22.61	24.18	23.01
	26.87	18.69	23.31	21.76	14.72	21.75
	27.15	24.34	34.31	22.9	23.3	20.84
	28.9	25.1	25.09	24.08	31.31	30.41
	23.04	22.53	25.56	32.13	22.82	22.44
	24.71	15.27	22.39	25.52	26.09	21.55
	19.07	22.39	29.17	21.83	28.8	17.05
	22.02	21.72	21.9	21.9	24.31	37.76
	31.06	21.53	25.41		20.55	18.18
	22.6	20.93	17.04		33.17	18.31
	21.6	19.17	19.65		25.83	21.58
	25.1	28.69	18.07		17.46	24.06
infection areas		24 hpi			48 hpi
	BSMV:00	BSMV:Pst_12806-1	BSMV:Pst_12806-2	BSMV:00	BSMV:Pst_12806-1	BSMV:Pst_12806-2
	331.23	215.34	266.67	394.47	327	143
	488.19	211.68	221.17	238.8	393.56	410.63
	390.97	245.38	267.5	256.01	368.03	327.82
	216.45	251.51	293.14	314.93	331.57	215.93
	286.94	270.37	240.31	518.37	286.64	218.81
	308.43	252.98	229.23	516.29	308.27	226.15
	245.28	305.02	285.76	564.13	405.21	572.57
	387.5	209.94	291.63	81.54	349.46	194.7
	387.3	207.06	233.81	586.18	449.83	327.03
	249.99	202.04	214.25	523.78	376.5	300.57
	367.65	224.52	257.94	475.52	315.04	258.38
	245.54	471.42	283.99	331.57	353.31	459.89
	227.72	272.05	214.78	441.82	340.72	374.2
	358.22	215.02	229.55	582.02	376.5	370.53
	237.41	284.89	222.42	784.62	399.23	208.59
	357.17	283.01	236.83	450.97	391.33	323.1
	471.16	258.64	279.41	430.59	294.55	481.12
	312.88	308.69	235.76	572.45	401.05	373.42
	347.21	188.41	222.84	580.35	123.98	295.59
	247.37	207.02	265.01	912.34	454.72	206.49
	335.16	280.33	244.15	716.38	331.99	124.73
	261.78	148.06	274.84	620.96	410.2	200.73
	278.82	256.02	217.53	432.25	384.1	249.99
	393.59	262.83	222.57	365.69	380.35	365.29
	341.97	246.06	228.4	606.15	366.06	537.72
	325.46	260.74	221.33	562.88	349.04	379.97
	308.33	360.58	209.63	397.3	408.54	345.64
	379.97	174.26	242.5	756.33	348.21	297.95
	381.54	115.82	322.84	572.87	314.88	499.95
	544.53	340.14	282.06	314.1	361.53	209.64
	229.55	250.52	261.68	441.4	400.22	357.17
	272.27	210.95	268.6	540.83	318.21	523.57
	392.6	285.11	203.85	267.5	361.53	351.4
	397.36	295.95	236.26	373.17	496.32	492.65
	261.94	265.98	254.19	592.42	187.21	204.66
	433.16	349.83	221.83	666.47	454.72	273.84
	241.61	385.99	254.04	648.17	324.19	347.47
	243.44	326.51	218.26	530.02	315.45	259.43
	357.33	227.98	259.71	456.38	334.45	233.22
	386.52	166.14	263.19	360.69	164.75	342.76
	374.36	237.88	236.36	351.54	513.79	262.57
	344.07	276.24	252.88	475.93	794.19	532.74
	392.34	253.66	252.11	834.96	552.9	395.43
	262.31	153.56	235.16	307.03	418.11	315.5
	399.68	229.48	263.3	381.39	383.58	225.62
	296.11	299.36	254.87	468.44	386.9	437.62
	259.16	169.81	246.39		358.57	280.13
	234.53	224.68	250.03		379.52	171.12
	342.76	236.1	214.93		338.64	347.47
	231.91	225.83	238.38		391.9	289.3

## Sheet: Fig.6
Fig. 6 Knocking down TaISP increases wheat resistance to Pst and weakens the photosyn-thetic transport rate.
Fig.6b The silencing efficiency of TaISP in wheat
	the first replication
ef	r-24H	23.7891	23.7863	ISP-a	r-24H	31.0111	31.0466	7.26023	0	1	1
ef	r-24H	23.2235		ISP-a	r-24H	31.2114
ef	r-24H	24.3464		ISP-a	r-24H	30.9172
ef	2a-24h	21.1413	21.8507	ISP-a	a-24h	30.4594	30.5207	8.67	1.40976	2.65694	0.376373
ef	2a-24h	22.2825		ISP-a	a-24h	30.9579
ef	2a-24h	22.1282		ISP-a	a-24h	30.1448
ef	r-24H	23.7891	23.7863	ISP-b	r-24H	26.044	26.1665	2.38018	0	1	1
ef	r-24H	23.2235		ISP-b	r-24H	26.3218
ef	r-24H	24.3464		ISP-b	r-24H	26.1337
ef	2b-24h	25.3217	25.0775	ISP-b	b-24h	29.5116	29.4049	4.32747	1.94729	3.8565	0.259303
ef	2b-24h	24.4825		ISP-b	b-24h	29.1278
ef	2b-24h	25.4282		ISP-b	b-24h	29.5754
ef	r-24H	23.7891	23.7863	ISP-d	r-24H	25.4958	25.2649	1.47859	0	1	1
ef	r-24H	23.2235		ISP-d	r-24H	24.768
ef	r-24H	24.3464		ISP-d	r-24H	25.5309
ef	2d-24h	25.4328	25.3145	ISP-d	d-24h	27.9789	28.1822	2.86769	1.3891	2.61915	0.381803
ef	2d-24h	25.0825		ISP-d	d-24h	28.3855
ef	2d-24h	25.4282		ISP-d	d-24h	28.3406
ef	r-48H	21.6872	22.8302	ISP-a	r-48H	29.4806	29.6041	6.77389	0	1	1
ef	r-48H	21.5013		ISP-a	r-48H	30.2241
ef	r-48H	25.3023		ISP-a	r-48H	29.1078
ef	a-48h	22.2169	22.1126	ISP-a	a-48h	30.9494	30.5993	8.48669	1.7128	3.27796	0.305067
ef	a-48h	22.6682		ISP-a	a-48h	30.2493
ef	a-48h	21.4528		ISP-a	a-48h	29.3105
ef	r-48H	21.6872	22.8302	ISP-b	r-48H	20.7726	20.8857	-1.94452	0	1	1
ef	r-48H	21.5013		ISP-b	r-48H	20.8726
ef	r-48H	25.3023		ISP-b	r-48H	21.012
ef	b-48h	24.0369	24.0526	ISP-b	b-48h	22.9192	23.536	-0.516663	1.42786	2.69047	0.371683
ef	b-48h	24.6682		ISP-b	b-48h	24.1527
ef	b-48h	23.4528		ISP-b	b-48h	23.217
ef	r-48H	21.6872	22.8302	ISP-d	r-48H	20.6924	21.1641	-1.66616	0	1	1
ef	r-48H	21.5013		ISP-d	r-48H	21.0052
ef	r-48H	25.3023		ISP-d	r-48H	21.7946
ef	d-48h	24.0432	24.0547	ISP-d	d-48h	23.9133	23.8445	-0.210283	1.45588	2.74324	0.364532
ef	d-48h	24.6682		ISP-d	d-48h	23.7756
ef	d-48h	23.4528		ISP-d	d-48h	24.8732
ef	r-120H	22.7354	23.0928	ISP-a	r-120H	31.2823	30.5985	7.50573	0	1	1
ef	r-120H	22.7048		ISP-a	r-120H	31.0458
ef	r-120H	23.8382		ISP-a	r-120H	29.4674
ef	a-120h	22.171	22.3731	ISP-a	a-120h	30.2467	30.1751	7.80194	0.296213	1.22792	0.814387
ef	a-120h	22.492		ISP-a	a-120h	30.1034
	a-120h	22.4563		ISP-a	a-120h	30.7602
ef	r-120H	22.7354	23.0928	ISP-b	r-120H	23.589	23.5386	0.233364	0	1	1
ef	r-120H	23.3422		ISP-b	r-120H
ef	r-120H	23.8382		ISP-b	r-120H	23.4883
ef	b-120h	23.171	23.5427	ISP-b	b-120h	24.3777	24.3749	0.832264	0.5989	1.51456	0.660257
ef	b-120h	23.2135		ISP-b	b-120h	24.3722
ef	b-120h	24.2436		ISP-b	b-120h	24.3693
ef	r-120H	22.7354	23.0928	ISP-d	r-120H	21.2374	21.3654	-1.72736	0	1	1
ef	r-120H	22.7048		ISP-d	r-120H	21.5119
ef	r-120H	23.8382		ISP-d	r-120H	21.347
ef	d-120h	23.171	23.6699	ISP-d	d-120h	24.0731	24.2024	0.532511	2.25987	4.78948	0.208791
ef	d-120h	23.492		ISP-d	d-120h	24.0265
ef	d-120h	24.3468		ISP-d	d-120h	24.5077
	the second replication
ef	r-24H	25.0629	25.0578	ISP-a	r-24H	29.2266	29.5866	4.52877	0	1	1
ef	r-24H	25.0081		ISP-a	r-24H	29.7544
ef	r-24H	25.1025		ISP-a	r-24H	29.7788
ef	a-24h	22.9724	22.2955	ISP-a	a-24h	27.6897	28.1055	5.80999	1.28122	2.43044	0.411448
ef	a-24h	21.4866		ISP-a	a-24h	28.3901
ef	a-24h	22.4276		ISP-a	a-24h	28.2367
ef	r-24H	25.0629	25.0578	ISP-b	r-24H	28.4206	28.8508	3.79302	0	1	1
ef	r-24H	25.0081		ISP-b	r-24H	29.0705
ef	r-24H	25.1025		ISP-b	r-24H	29.0614
ef	b-24h	21.2724	21.7289	ISP-b	b-24h	26.427	27.0562	5.32734	1.53432	2.89652	0.345242
ef	b-24h	21.4866		ISP-b	b-24h	27.4855
ef	b-24h	22.4276		ISP-b	b-24h	27.2561
ef	r-24H	25.0629	25.0578	ISP-d	r-24H	26.8135	26.9415	1.88363	0	1	1
ef	r-24H	25.0081		ISP-d	r-24H	26.9758
ef	r-24H	25.1025		ISP-d	r-24H	27.035
ef	d-24h	22.9724	22.2955	ISP-d	d-24h	24.4031	25.3315	3.03599	1.15236	2.22277	0.449888
ef	d-24h	21.4866		ISP-d	d-24h	26.5621
ef	d-24h	22.4276		ISP-d	d-24h	25.0294
ef	r-48 H	21.2208	21.1686	ISP-a	r-48 H	19.7674	20.1067	-1.06186	0	1	1
ef	r-48 H	20.8704		ISP-a	r-48 H	20.6089
ef	r-48 H	21.4145		ISP-a	r-48 H	19.9437
ef	a-48h	20.6695	21.3676	ISP-a	a-48h	21.7886	21.4694	0.101782	1.16365	2.24023	0.446383
ef	a-48h	21.3997		ISP-a	a-48h	21.3466
ef	a-48h	22.0337		ISP-a	a-48h	21.273
ef	r-48h	21.2208	21.1686	ISP-b	r-48H	19.8808	20.0028	-1.16574	0	1	1
ef	r-48h	20.8704		ISP-b	r-48H	20.1249
ef	r-48h	21.4145		ISP-b	r-48H	20.4286
ef	b-48h	22.6244	21.7039	ISP-b	b-48h	21.0127	21.5326	-0.171321	0.994418	1.99228	0.501938
ef	b-48h	21.3233		ISP-b	b-48h	22.5517
ef	b-48h	21.1642		ISP-b	b-48h	21.0334
ef	r-48h	21.2208	21.1686	ISP-d	r-48H	22.2018	21.8811	0.71258	0	1	1
ef	r-48h	20.8704		ISP-d	r-48H	21.5676
ef	r-48h	21.4145		ISP-d	r-48H	21.8739
ef	d-48h	20.7725	21.2118	ISP-d	d-48h	23.1349	22.9762	1.76436	1.05178	2.07309	0.482371
ef	d-48h	21.6794		ISP-d	d-48h	22.4257
ef	d-48h	21.1836		ISP-d	d-48h	23.3681
ef	r-120h	20.836	20.7056	ISP-a	r-120h	20.1639	19.9048	-0.800807	0	1	1
ef	r-120h	20.7184		ISP-a	r-120h	19.2313
ef	r-120h	20.5624		ISP-a	r-120h	20.3192
ef	a-120h	19.1791	20.142	ISP-a	a-120h	19.587	19.7902	-0.351808	0.448999	1.36509	0.732551
ef	a-120h	20.3073		ISP-a	a-120h	19.9933
ef	a-120h	20.9395		ISP-a	a-120h	19.6907
ef	r-120h	20.836	20.7056	ISP-b	r-120h	23.1317	23.4565	2.75088	0	1	1
ef	r-120h	20.7184		ISP-b	r-120h	23.2925
ef	r-120h	20.5624		ISP-b	r-120h	23.9453
ef	b-120h	18.9019	19.3141	ISP-b	b-120h	22.466	22.4517	3.13761	0.386729	1.30743	0.764862
ef	b-120h	19.6101		ISP-b	b-120h	22.5172
ef	b-120h	19.4302		ISP-b	b-120h	22.3719
ef	r-120h	20.836	20.7056	ISP-d	r-120h	24.5952	24.1953	3.48973	0	1	1
ef	r-120h	20.7184		ISP-d	r-120h	24.5144
ef	r-120h	20.5624		ISP-d	r-120h	23.4764
ef	d-120h	22.2471	22.2427	ISP-d	d-120h	26.9554	26.864	4.62135	1.13162	2.19105	0.456402
ef	d-120h	22.3556		ISP-d	d-120h	26.6374
ef	d-120h	22.1253		ISP-d	d-120h	26.9993
Fig.6c. The biomass (Pst/wheat)
the first replication
TaEF	19.1453	2864.55			Pst_EF	18.82	0.563211
TaEF	18.6252	4739.11	3241.55		Pst_EF	18.4577	0.716706	0.515438		0.000159
TaEF	19.4558	2120.99			Pst_EF	19.228	0.266397
TaEF	17.4691	14509.2			Pst_EF	21.3396	0.0980808
TaEF	19.6523	1753.66	6956.29		Pst_EF	21.7499	0.0468635	0.0879914		1.26e-05
TaEF	18.6546	4606.03			Pst_EF	20.0852	0.11903
the second replication
TaEF	20.0843	1154.4			Pst_EF	27.8704	0.000745267
TaEF	21.4881	296.685	581.296		Pst_EF	27.8044	0.000812291	0.000981229		1.69e-06
TaEF	21.5017	292.806			Pst_EF	28.6547	0.000981229
TaEF	20.3517	891.216			Pst_EF	29.5622	0.000590301
TaEF	20.1823	1050.01	851.778		Pst_EF	29.5295	0.000601217	0.000511658		6.01e-07
TaEF	20.7365	614.11			Pst_EF	30.5294	0.000343456
the third replication
TaEF	20.0843	1154.4			Pst_EF	27.8704	0.00152227		1.32e-06
TaEF	21.4881	296.685			Pst_EF	27.8044	0.00157954		5.32e-06	2e-06
TaEF	21.5017	292.806			Pst_EF	28.6547	0.000981229		3.35e-06
TaEF	21.2848	361.198			Pst_EF	28.7999	0.000904579		2.5e-06
TaEF	20.3071	930.469			Pst_EF	28.2681	0.00121836		1.31e-06	9.98e-07
TaEF	20.2071	1025.11			Pst_EF	29.7348	0.000535944		5.23e-07
Fig.6d. The expression of defense related gene in silensing TaISP wheat
The first replication
TaPR1-0 h
r-ef	18.4788		18.0882	r-PR1	26.2119	26.1303	-8.04206	0.00379401
r-ef	17.7407			r-PR1	26.1263
r-ef	18.0451			r-PR1	26.0525
TaISP-ef	18.1207		18.8127	ISP-pr1		28.5904	-9.77771	0.00113924
ISP-ef	18.8743			ISP-pr1	28.3048
ISP-ef	19.443			ISP-pr1	28.876
TaPR1-24h
r-ef			19.777	r-PR1	22.5502	22.5333	-2.75635	0.147998
r-ef	20.0935			r-PR1	22.1267
r-ef	19.4604			r-PR1	22.9231
ISP-ef	21.5143		21.3814	ISP-pr1	25.2581	25.2581	-3.87674	0.0680747
ISP-ef	21.3277			ISP-pr1
ISP-ef	21.3022			ISP-pr1
TaPR2-0h
r-ef	18.4788		18.0882	r-PR2	23.2609	23.344	-5.2558	0.0261726
r-ef	17.7407			r-PR2	23.1507
r-ef	18.0451			r-PR2	23.6204
TaISP-ef	18.1207		18.8127	ISP-pr2	25.4031	25.7293	-6.91659	0.00827749
ISP-ef	18.8743			ISP-pr2	25.6973
ISP-ef	19.443			ISP-pr2	26.0874
TaPR2-24 h
r-ef			19.777	r-PR2	20.1791	20.2392	-0.462255	0.725851
r-ef	20.0935			r-PR2	20.2994
r-ef	19.4604			r-PR2
ISP-ef	21.5143		21.3814	ISP-pr2	22.7885	22.7811	-1.39977	0.378989
ISP-ef	21.3277			ISP-pr2	22.7738
ISP-ef	21.3022			ISP-pr2
TaPR5-0h
r-ef	18.4788		18.2619	r-PR5	30.3573	30.2038	-11.9419	0.00025418
r-ef				r-PR5	30.1345
r-ef	18.0451			r-PR5	30.1196
TaISP-ef	18.1207		18.4975	ISP-pr5	31.034	30.6038	-12.1063	0.000226802
ISP-ef	18.8743			ISP-pr5	30.3087
ISP-ef				ISP-pr5	30.4686
TaPR5-24 h
r-ef	16.9858		17.1799	r-PR5	28.451	28.5457	-11.3658	0.000378932
r-ef	17.0935			r-PR5	27.9733
r-ef	17.4604			r-PR5	29.2127
ISP-ef	19.5143		19.3814	ISP-pr5	30.729	30.3973	-11.0159	0.000482923
ISP-ef	19.3277			ISP-pr5	29.9871
ISP-ef	19.3022			ISP-pr5	30.4758
The second replication
TaPR1-0 h
r-ef	17.4327		17.8516	r-PR1	25.9306	25.715	-7.86339	0.0042942
r-ef	18.66			r-PR1	25.2553
r-ef	17.4619			r-PR1	25.9589
ISP-ef	19.1208		19.0299	ISP-pr1	24.7451	25.2166	-6.18675	0.0137278
ISP-ef	18.4904			ISP-pr1	25.2436
ISP-ef	19.4783			ISP-pr1	25.6612
TaPR1-24 h
r-ef	18.2761		18.7973	r-PR1	21.1523	21.7336	-2.93636	0.130638
r-ef	19.1693			r-PR1	21.5894
r-ef	18.9464			r-PR1	22.4592
ISP-ef	20.1488		20.7183	ISP-pr1	25.1575	25.2141	-4.49581	0.0443226
ISP-ef	20.553			ISP-pr1	25.0494
ISP-ef	21.4531			ISP-pr1	25.4355
TaPR2-0 h
r-ef	18.4327		18.1849	r-PR2	23.5618	23.6266	-5.44174	0.0230078
r-ef	17.66			r-PR2	23.4381
r-ef	18.4619			r-PR2	23.88
ISP-ef	19.1208		18.6965	ISP-pr2	25.9162	25.6562	-6.95963	0.00803421
ISP-ef	18.4904			ISP-pr2	25.609
ISP-ef	18.4783			ISP-pr2	25.4433
TaPR2-24 h
r-ef	18.2761		18.7973	r-PR2	19.0925	19.8159	-1.01864	0.493583
r-ef	19.1693			r-PR2	20.0769
r-ef	18.9464			r-PR2	20.2783
ISP-ef	20.1488		20.7183	ISP-pr2	24.1199	23.1804	-2.46211	0.181481
ISP-ef	20.553			ISP-pr2	22.5363
ISP-ef	21.4531			ISP-pr2	22.8851
TaPR5-0 h
r-ef	18.4327		18.1849	r-PR5	30.0913	30.3152	-12.1303	0.000223058
r-ef	17.66			r-PR5	30.1385
r-ef	18.4619			r-PR5	30.7157
ISP-ef	19.1208		19.3632	ISP-pr5	32.1251	32.1052	-12.742	0.000145971
ISP-ef	19.4904			ISP-pr5	31.609
ISP-ef	19.4783			ISP-pr5	32.5816
TaPR5-24 h
r-ef	18.2761		18.7973	r-PR5	30.2189	30.2072	-11.4099	0.000367516
r-ef	19.1693			r-PR5	30.1539
r-ef	18.9464			r-PR5	30.2487
ISP-ef	18.1488		18.7183	ISP-pr5	30.0332	30.3053	-11.587	0.000325069
ISP-ef	18.553			ISP-pr5	29.7593
ISP-ef	19.4531			ISP-pr5	31.1233
The third replication
TaPR1-0h
r-ef	17.3987		17.4465	r-PR1	25.8765	25.8114	-8.36491	0.00303327
r-ef	17.4178			r-PR1	25.8391
r-ef	17.5231			r-PR1	25.7187
TaISP-ef	17.9892		18.0711	ISP-pr1	29.0971	28.755	-10.6839	0.00060788
ISP-ef	17.6257			ISP-pr1	28.2295
ISP-ef	18.5984			ISP-pr1	28.9385
TaPR1-24h
r-ef	18.862		18.9696	r-PR1	21.36	21.5322	-2.56263	0.169266
r-ef	18.5713			r-PR1	21.5526
r-ef	19.4754			r-PR1	21.684
ISP-ef	20.1681		20.9155	ISP-pr1	24.4911	24.8484	-3.9329	0.0654755
ISP-ef	20.8867			ISP-pr1	24.8827
ISP-ef	21.6915			ISP-pr1	25.1712
TaPR2-0h
r-ef	17.3987		17.4465	r-PR2	21.9611	22.3391	-4.89254	0.0336665
r-ef	17.4178			r-PR2	22.6
r-ef	17.5231			r-PR2	22.4562
TaISP-ef	17.9892		18.0711	ISP-pr2	25.1624	25.0584	-6.98735	0.0078813
ISP-ef	17.6257			ISP-pr2	24.7747
ISP-ef	18.5984			ISP-pr2	25.2382
TaPR2-24h	24
r-ef	18.862		18.9696	r-PR2	20.1252	19.8081	-0.83852	0.559217
r-ef	18.5713			r-PR2	20.0558
r-ef	19.4754			r-PR2	19.2433
ISP-ef	20.1681		20.9155	ISP-pr2	23.0306	23.973	-3.05755	0.120111
ISP-ef	20.8867			ISP-pr2	24.5062
ISP-ef	21.6915			ISP-pr2	24.3822
TaPR5-0 h
r-ef	17.3987		17.4465	r-PR5	29.9223	30.0162	-12.5697	0.000164496
r-ef	17.4178			r-PR5	29.751
r-ef	17.5231			r-PR5	30.3753
TaISP-ef	17.9892		18.0711	ISP-pr5	30.4939	30.4351	-12.364	0.0001897
ISP-ef	17.6257			ISP-pr5	29.7087
ISP-ef	18.5984			ISP-pr5	31.1027
TaPR5-24 h
r-ef	17.862		17.9696	r-PR5	30.4619	30.2801	-12.3105	0.000196861
r-ef	17.5713			r-PR5	30.1557
r-ef	18.4754			r-PR5	30.2226
ISP-ef	18.1681		18.9155	ISP-pr5	30.5332	30.8489	-11.9335	0.000255661
ISP-ef	18.8867			ISP-pr5	30.7398
ISP-ef	19.6915			ISP-pr5	31.2738
Fig.6e. The expression of defense related gene in silensing TaISP wheat
	ETR			qL				NPQ
BSMV:00	23.9	BSMV:ISP	20.3	BSMV:00	0.091	BSMV:ISP	0.041	BSMV:00	0.712	BSMV:ISP	0.609
BSMV:00	25	BSMV:ISP	22.9	BSMV:00	0.086	BSMV:ISP	0.043	BSMV:00	0.719	BSMV:ISP	0.625
BSMV:00	26.8	BSMV:ISP	25.6	BSMV:00	0.082	BSMV:ISP	0.031	BSMV:00	0.71	BSMV:ISP	0.646
BSMV:00	21.2	BSMV:ISP	16.9	BSMV:00	0.072	BSMV:ISP	0.047	BSMV:00	0.711	BSMV:ISP	0.595
BSMV:00	23.3	BSMV:ISP	17	BSMV:00	0.077	BSMV:ISP	0.03	BSMV:00	0.718	BSMV:ISP	0.595
BSMV:00	25.5	BSMV:ISP	17.8	BSMV:00	0.088	BSMV:ISP	0.02	BSMV:00	0.73	BSMV:ISP	0.601
BSMV:00	19.9	BSMV:ISP	23.7	BSMV:00	0.062	BSMV:ISP	0.037	BSMV:00	0.587	BSMV:ISP	0.704
BSMV:00	19.9	BSMV:ISP	26.7	BSMV:00	0.096	BSMV:ISP	0.043	BSMV:00	0.601	BSMV:ISP	0.717
BSMV:00	20	BSMV:ISP	29.7	BSMV:00	0.074	BSMV:ISP	0.06	BSMV:00	0.618	BSMV:ISP	0.731
BSMV:00	18.6	BSMV:ISP	14.4	BSMV:00	0.081	BSMV:ISP	0.039	BSMV:00	0.646	BSMV:ISP	0.628
BSMV:00	18.7	BSMV:ISP	14.3	BSMV:00	0.078	BSMV:ISP	0.026	BSMV:00	0.657	BSMV:ISP	0.639
BSMV:00	20.5	BSMV:ISP	15	BSMV:00	0.082	BSMV:ISP	0.041	BSMV:00	0.667	BSMV:ISP	0.649
BSMV:00	18.8	BSMV:ISP	16.5	BSMV:00	0.089	BSMV:ISP	0.028	BSMV:00	0.713	BSMV:ISP	0.546
BSMV:00	20.3	BSMV:ISP	16.8	BSMV:00	0.067	BSMV:ISP	0.018	BSMV:00	0.727	BSMV:ISP	0.562
BSMV:00	17.6	BSMV:ISP	17.1	BSMV:00	0.093	BSMV:ISP	0.031	BSMV:00	0.747	BSMV:ISP	0.574
BSMV:00	18.8	BSMV:ISP	10.6	BSMV:00	0.091	BSMV:ISP	0.049	BSMV:00	0.735	BSMV:ISP	0.727
BSMV:00	19.3	BSMV:ISP	12	BSMV:00	0.081	BSMV:ISP	0.108	BSMV:00	0.751	BSMV:ISP	0.751
BSMV:00	22.8	BSMV:ISP	10.4	BSMV:00	0.085	BSMV:ISP	0.075	BSMV:00	0.754	BSMV:ISP	0.758
BSMV:00	23.6	BSMV:ISP	20.7	BSMV:00	0.079	BSMV:ISP	0.041	BSMV:00	0.637	BSMV:ISP	0.726
BSMV:00	24.3	BSMV:ISP	20.3	BSMV:00	0.094	BSMV:ISP	0.036	BSMV:00	0.678	BSMV:ISP	0.729
BSMV:00	21.5	BSMV:ISP	25.5	BSMV:00	0.084	BSMV:ISP	0.021	BSMV:00	0.716	BSMV:ISP	0.735
BSMV:00	21.5	BSMV:ISP	12.8	BSMV:00	0.092	BSMV:ISP	0.015	BSMV:00	0.721	BSMV:ISP	0.542
BSMV:00	23.4	BSMV:ISP	13.7	BSMV:00	0.097	BSMV:ISP	0.0326	BSMV:00	0.671	BSMV:ISP	0.57
BSMV:00	19.5	BSMV:ISP	15.1	BSMV:00	0.081	BSMV:ISP	0.041	BSMV:00	0.674	BSMV:ISP	0.584
BSMV:00	25.3	BSMV:ISP	11.5	BSMV:00	0.085	BSMV:ISP	0.036	BSMV:00	0.723	BSMV:ISP	0.621
BSMV:00	24.9	BSMV:ISP	9.7	BSMV:00	0.088	BSMV:ISP	0.0328	BSMV:00	0.713	BSMV:ISP	0.64
BSMV:00	22.6	BSMV:ISP	11.7	BSMV:00	0.095	BSMV:ISP	0.0418	BSMV:00	0.692	BSMV:ISP	0.644

## Sheet: Fig.7
Fig.7a. Detection of ETR, the photochemical quenching (qL) and NPQ (nonphotochemical quenching)
	the first replication
ETR	0 hpi	6 hpi	24 hpi	36 hpi	48 hpi	72 hpi
Dsred	32	30	28	29	27	31
	32	29	28	29	27	31
	31	29	26	27	28	31
	32	28	26	29	28	30
	32	29	27	30	28	29
	31	29	27	30	27	29
	32	29	28	28	28	30
	32	29	27	27	28	31
	31	29	27	28	28	31
	0 hpi	6 hpi	24 hpi	36 hpi	48 hpi	72 hpi
Pst_12806	30	27	26	27	22	22
	30	27	27	27	22	22
	29	27	29	27	23	23
	29	27	29	26	26	24
	29	28	28	27	27	23
	29	29	28	28	27	23
	30	28	30	27	27	22
	30	28	31	28	27	23
	30	29	31	28	27	20.12
qL	0 hpi	6 hpi	24 hpi	36 hpi	48 hpi	72 hpi
Dsred	0.719	0.538	0.533	0.592	0.642	0.807
	0.631	0.547	0.564	0.611	0.627	0.752
	0.656	0.57	0.589	0.577	0.643	0.769
	0.606	0.587	0.454	0.671	0.598	0.688
	0.569	0.62	0.51	0.646	0.629	0.779
	0.615	0.613	0.555	0.665	0.622	0.788
	0.608	0.565	0.651	0.581	0.606	0.787
	0.622	0.589	0.661	0.598	0.593	0.747
	0.633	0.589	0.662	0.618	0.623	0.794
Pst_12806	0 hpi	6 hpi	24 hpi	36 hpi	48 hpi	72 hpi
	0.574	0.612	0.544	0.596	0.418	0.36
	0.603	0.602	0.546	0.605	0.414	0.387
	0.639	0.594	0.587	0.622	0.516	0.387
	0.639	0.631	0.646	0.652	0.493	0.387
	0.671	0.662	0.625	0.634	0.558	0.407
	0.688	0.613	0.633	0.634	0.492	0.393
	0.615	0.615	0.537	0.597	0.566	0.388
	0.637	0.597	0.554	0.621	0.589	0.414
	0.69	0.619	0.517	0.608	0.424	0.379
NPQ	0 hpi	6 hpi	24 hpi	36 hpi	48 hpi	72 hpi
Dsred	0.198	0.288	0.124	0.2	0.311	0.553
	0.176	0.279	0.124	0.159	0.213	0.475
	0.168	0.272	0.11	0.149	0.218	0.4
	0.131	0.208	0.278	0.177	0.306	0.279
	0.116	0.189	0.255	0.146	0.236	0.293
	0.112	0.183	0.246	0.146	0.241	0.299
	0.148	0.323	0.449	0.225	0.236	0.308
	0.141	0.294	0.407	0.252	0.213	0.378
	0.138	0.284	0.344	0.239	0.209	0.364
	0 hpi	6 hpi	24 hpi	36 hpi	48 hpi	72 hpi
Pst_12806	0.211	0.329	0.445	0.361	0.356	0.793
	0.256	0.313	0.422	0.341	0.351	0.763
	0.216	0.351	0.414	0.329	0.344	0.735
	0.119	0.283	0.221	0.249	0.421	0.386
	0.119	0.265	0.209	0.232	0.433	0.576
	0.121	0.322	0.198	0.351	0.383	0.492
	0.138	0.323	0.336	0.441	0.349	0.706
	0.121	0.282	0.309	0.339	0.319	0.659
	0.115	0.273	0.299	0.326	0.395	0.625
the second replication
0 hpi	6 hpi	24 hpi	36 hpi	48 hpi	72 hpi
31	31	29	26	28	30
32	31	30	27	29	30
31	30	30	27	28	30
31	30	29	24	27	28
31	31	29	25	27	29
31	31	29	27	28	30
31	31	27	28	26	28
31	31	28	29	26	29
31	32	28	29	26	30
0 hpi	6 hpi	24 hpi	36 hpi	48 hpi	72 hpi
30	27	25	21	28	24
31	27	26	23	29	24
31	27	27	23	29	25
30	27	26	28	25	25
31	28	27	29	26	20
31	28	27	29	26	21
31	26	27	29	25	24
32	27	27	28	26	24
31	27	27	28	26	25
0 hpi	6 hpi	24 hpi	36 hpi	48 hpi	72 hpi
0.683	0.547	0.598	0.597	0.687	0.449
0.609	0.582	0.595	0.602	0.624	0.606
0.646	0.571	0.594	0.584	0.651	0.637
0.794	0.545	0.562	0.58	0.555	0.844
0.623	0.532	0.581	0.608	0.555	0.813
0.657	0.583	0.582	0.59	0.596	0.668
0.789	0.532	0.572	0.557	0.735	0.744
0.774	0.554	0.522	0.5243	0.739	0.757
0.757	0.501	0.597	0.573	0.609	0.786
0 hpi	6 hpi	24 hpi	36 hpi	48 hpi	72 hpi
0.756	0.627	0.532	0.603	0.557	0.324
0.748	0.647	0.581	0.683	0.512	0.305
0.765	0.665	0.607	0.458	0.536	0.359
0.517	0.599	0.521	0.536	0.565	0.389
0.611	0.581	0.502	0.601	0.606	0.361
0.529	0.612	0.526	0.603	0.627	0.392
0.534	0.523	0.501	0.643	0.332	0.368
0.573	0.612	0.537	0.638	0.411	0.385
0.513	0.536	0.518	0.617	0.485	0.359
0 hpi	6 hpi	24 hpi	36 hpi	48 hpi	72 hpi
0.181	0.231	0.252	0.242	0.304	0.343
0.205	0.213	0.118	0.233	0.279	0.409
0.143	0.234	0.185	0.173	0.243	0.411
0.174	0.212	0.267	0.194	0.301	0.309
0.178	0.274	0.215	0.175	0.242	0.221
0.141	0.153	0.233	0.191	0.217	0.209
0.118	0.298	0.364	0.297	0.314	0.289
0.126	0.215	0.215	0.312	0.318	0.266
0.105	0.219	0.202	0.297	0.308	0.253
0 hpi	6 hpi	24 hpi	36 hpi	48 hpi	72 hpi
0.123	0.314	0.292	0.406	0.301	0.583
0.118	0.321	0.366	0.371	0.369	0.553
0.116	0.331	0.294	0.347	0.345	0.615
0.145	0.303	0.363	0.189	0.325	0.436
0.136	0.281	0.332	0.148	0.318	0.466
0.134	0.273	0.351	0.14	0.348	0.552
0.199	0.293	0.399	0.209	0.335	0.512
0.186	0.293	0.394	0.289	0.348	0.519
0.194	0.277	0.378	0.217	0.398	0.584
the third replication
0 hpi	6 hpi	24 hpi	36 hpi	48 hpi	72 hpi
30	29	29	27	30	30
29	29	29	27	30	29
30	29	29	26	31	29
31	28	28	25	30	28
29	29	29	25	31	29
30	29	28	27	31	30
29	30	25	26	31	27
30	30	26	27	30	28
30	29	26	26	30	27
0 hpi	6 hpi	24 hpi	36 hpi	48 hpi	72 hpi
29	28	26	28	21	22
30	28	27	28	22	23
31	29	28	27	21	23
29	29	28	28	25	22
29	29	27	27	24	23
29	27	28	28	25	23
30	27	29	29	26	22
30	29	29	28	26	23
29	30	29	29	26	23
0 hpi	6 hpi	24 hpi	36 hpi	48 hpi	72 hpi
0.768	0.532	0.511	0.434	0.699	0.811
0.746	0.557	0.532	0.502	0.679	0.786
0.696	0.587	0.518	0.522	0.655	0.789
0.666	0.573	0.437	0.504	0.502	0.685
0.652	0.611	0.621	0.526	0.657	0.684
0.547	0.673	0.551	0.446	0.664	0.743
0.453	0.598	0.525	0.581	0.679	0.748
0.674	0.514	0.544	0.508	0.509	0.886
0.698	0.556	0.425	0.618	0.576	0.698
0 hpi	6 hpi	24 hpi	36 hpi	48 hpi	72 hpi
0.765	0.532	0.463	0.543	0.392	0.346
0.707	0.546	0.516	0.663	0.385	0.311
0.505	0.586	0.549	0.529	0.443	0.503
0.454	0.624	0.604	0.695	0.452	0.519
0.621	0.614	0.605	0.572	0.619	0.416
0.609	0.622	0.612	0.612	0.524	0.442
0.454	0.609	0.544	0.563	0.482	0.323
0.509	0.567	0.509	0.699	0.439	0.304
0.448	0.671	0.514	0.634	0.498	0.312
0 hpi	6 hpi	24 hpi	36 hpi	48 hpi	72 hpi
0.109	0.316	0.331	0.169	0.378	0.571
0.119	0.269	0.231	0.163	0.414	0.442
0.142	0.296	0.135	0.162	0.363	0.254
0.191	0.275	0.198	0.174	0.362	0.296
0.152	0.281	0.297	0.178	0.325	0.248
0.175	0.296	0.279	0.209	0.334	0.252
0.146	0.352	0.348	0.239	0.407	0.309
0.153	0.284	0.395	0.201	0.395	0.285
0.123	0.264	0.366	0.229	0.342	0.209
0 hpi	6 hpi	24 hpi	36 hpi	48 hpi	72 hpi
0.325	0.331	0.432	0.343	0.387	0.764
0.208	0.319	0.401	0.339	0.397	0.753
0.201	0.311	0.446	0.328	0.399	0.701
0.209	0.209	0.242	0.299	0.421	0.654
0.211	0.117	0.224	0.287	0.453	0.573
0.209	0.304	0.208	0.286	0.426	0.553
0.216	0.233	0.352	0.442	0.425	0.716
0.215	0.284	0.301	0.423	0.372	0.624
0.218	0.225	0.358	0.386	0.382	0.618

## Sheet: Supplemental Fig.1
the first replication
	EF-primers			GENE-primers
EF-BZ	21.6723	21.3278	Pst_12308-BZ	26.0642	25.4662	4.13843	0	1	1
EF-BZ	21.1162		2168-BZ	25.1905
EF-BZ	21.1949		2168-BZ	25.144
EF-GT	26.3743	26.1367	EF-GT	28.2682	28.4307	2.29394	-1.84449	0.278454	3.59126
EF-GT	25.9645		EF-GT	28.4306
EF-GT	26.0714		EF-GT	28.5932
EF-24h	28.7587	29.1158	EF-24h	27.2379	27.5513	-1.56452	-5.70295	0.0191973	52.0907
EF-24h	29.0971		EF-24h	27.6777
EF-24h	29.4915		EF-24h	27.7382
EF-48h	26.7411	26.5152	EF-48h	27.9082	27.7917	1.27656	-2.86187	0.13756	7.26957
EF-48h	26.5621		EF-48h	27.7998
EF-48h	26.2423		EF-48h	27.6672
EF-72h	25.5059	25.7032	EF-72h	28.6778	28.7398	3.03659	-1.10184	0.465922	2.14628
EF-72h	25.562		EF-72h	28.6344
EF-72h	26.0418		EF-72h	28.9073
EF-120h	21.2373	21.2908	EF-120h	27.0554	27.0517	5.76086	1.62243	3.07894	0.324788
EF-120h	21.2022		EF-120h	26.9619
EF-120h	21.4329		EF-120h	27.1376
EF-168h	18.7901	19.0902	EF-168h	30.4062	30.3988	11.3085	7.1701	144.018	0.00694359
EF-168h	19.1864		EF-168h	30.3794
the second replication
EF-BZ	18.7804	18.8684	gene-BZ	26.1536	26.2098	7.34136	0	1	1
EF-BZ	19.2329		gene-BZ	26.216
EF-BZ	18.592		gene-BZ	26.2598
EF-GT	18.2654	18.2687	EF-GT	24.5764	24.5079	6.23921	-1.10215	0.465821	2.14675
EF-GT	18.1533		EF-GT	24.3792
EF-GT	18.3874		EF-GT	24.568
EF-24h	27.1509	27.5197	gene-EF-24h	30.9222	29.8407	2.32106	-5.0203	0.0308133	32.4535
EF-24h	27.3984		gene-EF-24h	29.5952
EF-24h	28.0097		gene-EF-48h	29.0049
EF-48h	26.6219	26.7281	0	30.7118	30.4572	3.72911	-3.61225	0.0817722	12.2291
EF-48h	26.6463		gene-EF-48h	30.4384
EF-48h	26.916		gene-EF-24h	30.2213
EF-72h	24.1421	24.053	gene-EF-72h	28.071	27.8382	3.7852	-3.55616	0.0850139	11.7628
EF-72h	23.1421		gene-EF-72h	27.3432
EF-72h	24.8748		gene-EF-72h	28.1004
EF-120h	23.0352	23.1656	gene-EF-120h	28.4033	28.7609	5.5953	-1.74606	0.298115	3.35441
EF-120h	22.881		gene-EF-120h	29.0795
EF-120h	23.5806		gene-EF-120h	28.7998
EF-168h	17.1464	17.3933	gene-EF-168h	28.9193	29.0621	11.6688	4.32744	20.0765	0.0498094
EF-168h	17.3735		gene-EF-168h	29.2048
EF-168h	17.6599		gene-EF-168h	29.0712
the third replication
EF-BZ	18.7804	18.2018	2168-BZ	21.4979	21.5597	3.35792	0	1	1
EF-BZ	19.2329		2168-BZ	21.5444
EF-BZ	16.592		2168-BZ	21.6367
EF-GT	18.2654	18.602	EF-GT	19.9358	19.4004	0.79841	-2.55951	0.169633	5.89507
EF-GT	18.1533		EF-GT	19.0211
EF-GT	19.3874		EF-GT	19.2443
EF-24h	23.1509	23.1864	gene-EF-24h	20.3822	20.3656	-2.82078	-6.1787	0.0138046	72.4394
EF-24h	23.3984		gene-EF-24h	20.3013
EF-24h	23.0097		gene-EF-48h	20.4132
EF-48h	23.6219	23.7281	gene-EF-48h	26.2653	26.2504	2.52237	-0.835546	0.560371	1.78453
EF-48h	23.6463		gene-EF-48h	26.2113
EF-48h	23.916		gene-EF-24h	26.2748
EF-72h	24.1421	24.0668	gene-EF-72h	27.1196	27.1388	3.07202	-0.285901	0.820229	1.21917
EF-72h	24.1835		gene-EF-72h	27.0121
EF-72h	23.8748		gene-EF-72h	27.2847
EF-120h	23.0352	23.1656	gene-EF-120h	28.6009	28.6354	5.46984	2.11192	4.32265	0.231339
EF-120h	22.881		gene-EF-120h	28.591
EF-120h	23.5806		gene-EF-120h	28.7143
EF-168h	17.1464	17.3933	gene-EF-168h	28.9273	28.7565	11.3632	8.00526	256.935	0.00389203
EF-168h	17.3735		gene-EF-168h	28.547
EF-168h	17.6599		gene-EF-168h	28.7952

## Sheet: supplemental Fig.6
The number of callsoe deposits in wheat after transiently xpressing Pst_12806 using T3SS.
MOCK	avrpt2	Dsred	Pst_12806
3	180	132	78
1	185	156	72
0	182	154	70
3	137	187	95
2	141	154	101
0	176	167	105
2	178	178	86
2	189	167	104
1	189	178	111
2	115	154	78
1	126	179	137
2	168	132	134
5	156	159	26
11	134	162	117
2	122	166	101
7	121	161	98
2	156	157	82
2	148	133	106
4	125	113	112
3	145	168	95
3	144	157	73
5	159	140	123
2	178	171	63
4	132	116	121
0	132	135	114
0	122	141	101
0	145	144	126
2	154	152	105
2	144	108	127
2	169	122	122
1	178	138	112
1	167	122	135
0	136	141	86
0	117	169	100
0	168	141	111
0	168	154	71
0	169	137	89
0	180	151	56
0	175	150	97
0	148	147	136
1	145	162	124
7	132	152	103
2	134	155	104
6	134	167	76
5	157	153	104
8	159	153	124
9	147	144
9	169	156
11	190	167
9	143	158
MOCK	avrpt2	Dsred	Pst_12806
5	187	130	101
4	189	136	95
2	187	134	107
3	117	135	93
2	131	138	104
6	196	159	113
4	198	150	74
7	189	136	94
5	189	151	81
8	115	158	62
8	116	131	89
6	118	151	101
3	116	141	92
10	114	117	89
9	115	126	71
7	123	121	74
6	179	157	78
4	105	133	73
2	111	113	65
5	198	168	67
3	194	157	76
2	181	140	98
7	109	171	93
7	124	116	191
4	126	135	143
7	101	141	92
7	131	144	183
4	142	112	85
6	113	108	75
5	119	122	76
1	112	118	94
6	117	142	113
1	135	141	93
9	119	139	102
3	121	141	110
5	125	154	125
6	110	137	123
0	199	111	133
9	196	121	114
0	108	171	105
8	116	112	103
4	137	162	150
6	129	122	62
9	117	138	65
8	198	119	81
11	110	129	78
7	112	193	75
6	112	184	95
18	114	103	87
5	123	121	88
MOCK	avrpt2	Dsred	Pst_12806
6	163	115	103
11	120	171	107
7	180	134	116
8	143	144	113
6	115	168	115
3	174	164	131
6	137	153	87
5	141	143	103
3	153	171	71
2	145	107	101
1	147	120	110
7	199	142	86
6	109	140	107
4	195	179	130
11	186	143	119
9	188	154	94
5	165	153	95
7	163	116	68
8	150	149	102
4	161	133	106
8	139	165	99
5	153	167	78
9	139	177	99
11	130	161	102
13	144	167	113
1	153	164	110
3	147	189	142
5	157	176	109
3	140	174	148
7	165	117	152
3	163	112	155
7	195	175	119
6	187	188	83
8	124	168	94
4	126	127	56
2	137	131	92
8	117	104	79
2	125	112	121
0	131	174	88
0	193	173	62
4	156	172	72
5	147	135	117
4	165	137	108
3	137	154	100
6	115	107	88
7	119	108	69
11	151	112	57
5	119	154	70
7	158	167	107
12	166	148	121

## Sheet: Supplemental Fig.7
Fig.S7b Silencing Pst_12806 weakens the virulence of Pst.
ef	r-24h	26.2743	26.5122	r-24h	21.8075	22.3904	-4.12183	0	1	1
ef	r-24h	26.7067		r-24h	22.876
ef	r-24h	26.5556		r-24h	22.4876
ef	pst_12806-1-24h	24.1124	24.8113	pst_12806-1-24h	21.7915	21.9073	-2.90399	1.21784	2.32598	0.429926
ef	pst_12806-1-24h	25.255		pst_12806-1-24h	22.0231
ef	pst_12806-1-24h	25.0664		pst_12806-1-24h	21.3929
ef	pst_12806-2-24h	26.5371	26.7939	pst_12806-2-24h	24.5191	24.3221	-2.4718	1.65003	3.1384	0.318633
ef	pst_12806-2-24h	27.1583		pst_12806-2-24h	24.1251
ef	pst_12806-2-24h	26.6864		pst_12806-2-24h	24.087
ef	r-48h	26.6909	26.5898	r-48h	25.1289	25.2293	-1.36053	0	1	1
ef	r-48h	26.4887		r-48h	26.3857
ef	r-48h	27.6812		r-48h	24.1732
ef	pst_12806-1-48h	26.7251	26.2729	pst_12806-1-48h	26.0681	26.099	-0.173854	1.18668	2.27628	0.439313
ef	pst_12806-1-48h	26.1796		pst_12806-1-48h	26.1299
ef	pst_12806-1-48h	25.9138		pst_12806-1-48h	25.5483
ef	pst_12806-2-48h	25.2525	25.5354	pst_12806-2-48h	25.0361	26.118	0.582539	1.94307	3.84524	0.260062
ef	pst_12806-2-48h	25.9166		pst_12806-2-48h	27.1999
ef	pst_12806-2-48h	25.1543		pst_12806-2-48h	25.394
ef	r-120h	20.3264	20.5394	r-120h	29.9054	30.0339	9.49453	0	1	1
ef	r-120h	20.8742		r-120h	30.2333
ef	r-120h	20.4175		r-120h	29.963
ef	pst_12806-1-120h	19.6123	20.2476	pst_12806-1-120h	31.0455	31.1353	10.8877	1.39314	2.6265	0.380735
ef	pst_12806-1-120h	20.766		pst_12806-1-120h	31.3939
ef	pst_12806-1-120h	20.3645		pst_12806-1-120h	30.9664
ef	pst_12806-2-120h	18.3494	18.3399	pst_12806-2-120h	29.5543	29.6529	11.313	1.8185	3.52715	0.283515
ef	pst_12806-2-120h	17.9632		pst_12806-2-120h	29.7377
ef	pst_12806-2-120h	18.707		pst_12806-2-120h	29.6667
ef	r-24h	26.3809	26.9378	r-24h	23.4504	23.2357	-3.70208	0	1	1
ef	r-24h	26.7557		r-24h	23.5314
ef	r-24h	27.6767		r-24h	22.7252
ef	pst_12806-1-24h	24.6042	24.8516	pst_12806-1-24h	22.8035	22.967	-1.88466	1.81742	3.5245	0.283728
ef	pst_12806-1-24h	24.6677		pst_12806-1-24h	22.8747
ef	pst_12806-1-24h	25.283		pst_12806-1-24h	23.2226
ef	pst_12806-2-24h	26.3536	27.0423	pst_12806-2-24h	25.0086	24.83	-2.21228	1.4898	2.80849	0.356063
ef	pst_12806-2-24h	27.3063		pst_12806-2-24h	24.5925
ef	pst_12806-2-24h	27.4668		pst_12806-2-24h	24.8888
ef	r-48h	26.5676	26.8271	r-48h	23.8177	24.0195	-2.80761	0	1	1
ef	r-48h	27.0866		r-48h	24.3429
ef	r-48h	26.183		r-48h	23.8979
ef	pst_12806-1-48h	28.2824	27.9199	pst_12806-1-48h	26.6853	26.6757	-1.24421	1.5634	2.95551	0.338352
ef	pst_12806-1-48h	28.006		pst_12806-1-48h	26.1569
ef	pst_12806-1-48h	27.4714		pst_12806-1-48h	27.1849
ef	pst_12806-2-48h	26.3675	26.6468	pst_12806-2-48h	24.6342	25.2297	-1.41714	1.39047	2.62165	0.381439
ef	pst_12806-2-48h	26.7223		pst_12806-2-48h	25.6199
ef	pst_12806-2-48h	26.8507		pst_12806-2-48h	25.435
ef	r-120h	22.7937	22.5061	r-120h	30.356	30.391	7.88496	0	1	1
ef	r-120h	21.742		r-120h	30.5153
ef	r-120h	22.9825		r-120h	30.3017
ef	pst_12806-1-120h	19.8905	20.5238	pst_12806-1-120h	30.7639	30.4121	9.8883	2.00334	4.00928	0.249421
ef	pst_12806-1-120h	21.3359		pst_12806-1-120h	30.1115
ef	pst_12806-1-120h	20.3451		pst_12806-1-120h	30.3611
ef	pst_12806-2-120h	19.6927	19.7506	pst_12806-2-120h	29.0592	29.3523	9.60169	1.71673	3.2869	0.304238
ef	pst_12806-2-120h	19.7649		pst_12806-2-120h	29.6607
ef	pst_12806-2-120h	19.7944		pst_12806-2-120h	29.3371
ef	r-24h	27.6156	27.802	r-24h	24.4739	23.9932	-3.80882	0	1	1
ef	r-24h	28.3229		r-24h	24.2853
ef	r-24h	27.4676		r-24h	23.2204
ef	pst_12806-1-24h	26.9218	26.2226	pst_12806-1-24h	24.8814	24.5189	-1.70365	2.10517	4.30247	0.232424
ef	pst_12806-1-24h	26.052		pst_12806-1-24h	24.28
ef	pst_12806-1-24h	25.6939		pst_12806-1-24h	24.3952
ef	pst_12806-2-24h	27.7579	27.9187	pst_12806-2-24h	26.0396	25.5356	-2.38312	1.4257	2.68644	0.37224
ef	pst_12806-2-24h	28.2906		pst_12806-2-24h	25.2524
ef	pst_12806-2-24h	27.7076		pst_12806-2-24h	25.3147
ef	r-48h	26.1121	26.3292	r-48h	23.577	23.0568	-3.27239	0	1	1
ef	r-48h	26.5463		r-48h	22.4928
ef	r-48h	26.1014		r-48h	23.1006
ef	pst_12806-1-48h	28.609	27.6304	pst_12806-1-48h	26.4731	25.9209	-1.70947	1.56292	2.95452	0.338465
ef	pst_12806-1-48h	27.3323		pst_12806-1-48h	25.3687
ef	pst_12806-1-48h	27.9285		pst_12806-1-48h	25.1319
ef	pst_12806-2-48h	26.8304	26.8661	pst_12806-2-48h	26.2656	25.2506	-1.61557	1.65682	3.15321	0.317137
ef	pst_12806-1-48h	27.2787		pst_12806-2-48h	24.4305
ef	pst_12806-1-48h	26.4536		pst_12806-2-48h	25.0556
ef	r-120h	21.5339	21.6286	r-120h	29.6012	29.3418	7.71317	0	1	1
ef	r-120h	21.9287		r-120h	29.3555
ef	r-120h	21.4234		r-120h	29.0687
ef	pst_12806-1-120h	22.0924	21.0227	pst_12806-1-120h	30.2206	30.3816	9.35894	1.64578	3.12916	0.319575
ef	pst_12806-1-120h	20.4511		pst_12806-1-120h	30.2194
ef	pst_12806-1-120h	20.5245		pst_12806-1-120h	30.7048
ef	pst_12806-2-120h	19.2952	18.9808	pst_12806-2-120h	28.0209	28.2328	9.252	1.53883	2.90559	0.344164
ef	pst_12806-2-120h	18.8871		pst_12806-2-120h	28.0864
ef	pst_12806-2-120h	18.76		pst_12806-2-120h	28.5909
Fig.S7c H2O2 areas were assessed using the CellSens Entry software in the same wheat samples as described above at 120 hpi
		the first replication
	BSMV:γ	BSMV:Pst_12806-1	BSMV:Pst_12806-2
	0	2742.84	2498.15
	0	2273.78	3246.29
	2354.23	1030.7	0
	0	0	0
	504.44	2016.97	2976.06
	1124.7	0	0
	2073.31	0	2384.16
	646.99	1892.27	0
	895.95	1683.74	0
	0	0	0
	0	0	1899.87
	1014.11	1147.24	2788.24
	0	1760.98	2995.98
	824.28	1099.08	1964.69
	0	1459.16	5419.38
	1021.25	2914.74	0
	0	3455.42	8913.51
	863.97	0	0
	3465.07	0	0
	0	1368.67	0
	0	0	5377.46
	2429.96	2878.06	0
	0	1401.98	2234.13
	0	0	2137.81
	2864.25	1403.81	2307.06
	0	1435	2980.05
	699.25	2727.9	0
	1389.05	2658.2	2452.87
	1003.32	0	3133.03
	888.08	1459.07	0
	1154.37	1173.71	0
	0	4092.84	2347.43
	0	2353.64	0
	766.75	3125.43	2243.64
	2796.98	2019.33	0
	0	1622.88	2462.13
	578.34	0	2182.92
	0	2011.43	2799.01
	0	0	2822.21
	0	1894.07	0
	435.32	0	3719.86
	0	1009.77	0
	1609.65	1672.29	3259.6
	0	1878.61	3174.49
	437.65	0	0
	1765.67	2099.25	2325.13
	2075.93	1722.99	0
	0	0	0
	1193.88	2568.67	2449.39
	1347.02	2593.02	0
		the second replication
	BSMV:γ	BSMV:Pst_12806-1	BSMV:Pst_12806-2
	0	4435.66	0
	0	4904.2	3837.9
	0	2677.33	3294.51
	0	3814.9	2723.08
	0	1542	2487.94
	0	2680.38	0
	0	0	4533.23
	1487.38	2203.23	3049.23
	632.58	1639.06	0
	1875.96	3489.15	4184.16
	1619.19	0	3320.42
	0	2028.5	0
	1445.19	2263.45	3245.45
	0	1634.65	2025.88
	0	2581.13	0
	1426.47	2317.92	4421.58
	0	2496.27	0
	1281.38	2095.43	2294.77
	1261.95	0	2092.97
	0	4017.11	2699.13
	1930.51	0	0
	1093.76	4687.23	2851.65
	2164.91	2299.35	2081.7
	0	0	2057.85
	1051.29	1756.13	2496.81
	1750.47	918.35	2910.84
	1550.73	2272.21	0
	1947.99	0	3949.56
	985.56	0	3667.34
	2197.51	1809.17	3698.26
	1278.46	2194.14	2889.65
	1877.04	2587.14	3204.89
	1380.52	2144.96	3961.71
	1809.59	2057.99	3341.13
	1444.66	1812.02	3414.14
	609.06	0	0
	0	2218.22	6554.31
	1660.08	2150.61	0
	1631.98	2199.27	0
	0	1188.12	4948.84
	1479.41	0	3300.51
	0	0	0
	0	1169.13	3129.39
	1277.61	0	0
	333.06	992.59	2992.59
	2035.84	0	0
	1287.14	2124.15	3124.15
	1224.13	2058.81	2458.81
	0	1189.17	3189.17
	0	0	0
		the third replciation
	BSMV:γ	BSMV:Pst_12806-1	BSMV:Pst_12806-2
	0	1123.57	0
	0	2109.78	2216.63
	0	1746.83	2574.67
	1426.33	1757.84	2974.64
	0	1631.45	2245.71
	0	1673.63	1248.92
	0	1147.47	2738.83
	1112.38	0	1738.98
	636.42	0	2384.83
	783.52	0	2235.85
	448.25	0	2198.98
	0	1467.64	2284.39
	1526.25	1356.43	2385.23
	0	1656.69	3748.31
	1112.47	0	0
	0	0	2141.45
	0	1647.56	0
	1107.53	1569.22	2318.79
	1553.41	0	3411.37
	0	2316.24	1478.98
	1127.8	0	0
	974.42	2239.56	1845.74
	579.73	2109.64	2163.63
	0	0	2826.63
	738.42	1653.96	2273.94
	0	1673.68	1738.85
	0	2109.85	0
	0	0	1738.74
	1462.57	0	2783.83
	1168.99	1637.73	3251.62
	1374.52	2023.84	3482.14
	1837.34	1683.85	2231.49
	778.42	1689.74	3109.41
	757.89	2178.95	0
	737.73	3125.78	2219.41
	829.74	0	0
	0	0	4521.41
	0	0	0
	1527.42	2459.64	0
	0	3427.98	3394.24
	1174.74	0	2331.41
	0	0	0
	1684.52	1578.98	3924.41
	0	0	3313.41
	0	2351.56	3452.45
	2115.52	0	0
	2018.52	3321.36	0
	0	2736.62	0
	0	2616.85	3245.14
	0	2278.23	0

## Sheet: Supplemental Fig.10
Supplemental Fig.10.The transcript level of TaISP in the genome 2A, 2B and 2D
The first replication
TaISP-2A
EF-M-0h	24.4282	24.845	EF-0h	24.4282	24.845	0	ISP-M-0h	32.3258	32.139	ISP-0h	32.3258	32.139	0	0	0	1	1
EF-M-0h	25.302		EF-0h	25.302			ISP-M-0h	31.8339		ISP-0h	31.8339
EF-M-0h	24.8047		EF-0h	24.8047			ISP-M-0h	32.2572		ISP-0h	32.2572
EF-M-24h	27.2632	27.2459	EF-24h	28.7887	29.6305	2.3846	ISP-M-24h	33.5666	33.4443	ISP-24h	36.424	36.6034	3.1591	0.774501	0.774501	1.7106	0.584591
EF-M-24h	27.2581		EF-24h	29.8593			ISP-M-24h	33.0023		ISP-24h	37.4339
EF-M-24h	27.2164		EF-24h	30.2435			ISP-M-24h	33.7639		ISP-24h	35.9523
EF-M-48h	27.5716	27.5127	EF-48h	25.9198	25.7836	-1.72915	ISP-M-48h	32.6037	32.8415	ISP-48h	32.0398	32.3163	-0.525163	1.20399	1.20399	2.30376	0.434073
EF-M-48h	27.4539		EF-48h	25.6474			ISP-M-48h	33.2539		ISP-48h	32.5891
EF-M-48h			EF-48h				ISP-M-48h	32.6669		ISP-48h	32.3202
EF-M-72h	27.1247	27.6039	EF-72h	24.8168	24.5556	-3.04839	ISP-M-72h	33.2084	33.3332	ISP-72h	29.375	29.6508	-3.68241	-0.634025	-0.634025	0.644376	1.55189
EF-M-72h	28.049		EF-72h	24.3008			ISP-M-72h	33.2312		ISP-72h	30.3602
EF-M-72h	27.6381		EF-72h	24.5491			ISP-M-72h	33.56		ISP-72h	29.2171
EF-M-120h	24.38	24.5138	EF-120h	23.5786	23.8599	-0.653916	ISP-M-120h	31.0152	31.6866	ISP-120h	30.201	30.1327	-1.5539	-0.899985	-0.899985	0.535892	1.86605
EF-M-120h	24.6709		EF-120h	23.1171			ISP-M-120h	31.5576		ISP-120h	30.4025
EF-M-120h	24.4904		EF-120h	24.8839			ISP-M-120h	32.4869		ISP-120h	29.7946
EF-M-168h	26.8393	26.954	EF-168h	23.0418	22.8318	-4.12223	ISP-M-168h	32.5856	33.2625	ISP-168h	28.931	29.249	-4.01358	0.108646	0.108646	1.07822	0.927458
EF-M-168h	27.0537		EF-168h	22.6217			ISP-M-168h	33.9186		ISP-168h	29.4739
EF-M-168h	26.969		EF-168h				ISP-M-168h	33.2834		ISP-168h	29.3419
TaISP-2B
EF-M-0h	24.208	24.5832	EF-0h	24.208	24.5832	0	ISP-M-0h	22.2611	21.9289	ISP-0h	22.2611	21.9289	0	0	0	1	1
EF-M-0h	24.8056		EF-0h	24.8056			ISP-M-0h	22.03		ISP-0h	22.03
EF-M-0h	24.736		EF-0h	24.736			ISP-M-0h	21.4956		ISP-0h	21.4956
EF-M-24h	25.3008	25.0209	EF-24h	27.2289	27.2044	2.18348	ISP-M-24h	21.4384	21.1102	ISP-24h	21.3304	21.7253	0.615141	-1.56834	-1.56834	0.337196	2.96564
EF-M-24h	25.345		EF-24h	27.4802			ISP-M-24h	21.022		ISP-24h	22.0908
EF-M-24h	24.4168		EF-24h	26.9039			ISP-M-24h	20.8703		ISP-24h	21.7547
EF-M-48h	25.4999	25.5046	EF-48h	25.0392	24.7423	-0.762312	ISP-M-48h	23.0332	23.1137	ISP-48h	25.0363	24.5276	1.4139	2.17621	2.17621	4.51966	0.221256
EF-M-48h	25.7213		EF-48h	25.0865			ISP-M-48h	23.6693		ISP-48h	24.5044
EF-M-48h	25.2927		EF-48h	24.1013			ISP-M-48h	22.6387		ISP-48h	24.0421
EF-M-72h	27.4448	27.3178	EF-72h	22.5688	22.0272	-5.29061	ISP-M-72h	22.5727	22.8378	ISP-72h	19.8633	19.1285	-3.70931	1.58131	1.58131	2.9924	0.334179
EF-M-72h	27.3552		EF-72h	22.2893			ISP-M-72h	23.644		ISP-72h	19.359
EF-M-72h	27.1532		EF-72h	21.2233			ISP-M-72h	22.2969		ISP-72h	18.1633
EF-M-120h	21.8633	21.8561	EF-120h	23.1199	22.7023	0.846174	ISP-M-120h	20.0781	20.2074	ISP-120h	19.9	19.6913	-0.516026	-1.3622	-1.3622	0.388989	2.57077
EF-M-120h	21.5789		EF-120h	22.925			ISP-M-120h	20.3682		ISP-120h	19.4388
EF-M-120h	22.1262		EF-120h	22.062			ISP-M-120h	20.1758		ISP-120h	19.7352
EF-M-168h	27.8963	26.9793	EF-168h	24.1756	24.1531	-2.82625	ISP-M-168h	22.5517	22.3061	ISP-168h	21.3703	21.6776	-0.628437	2.19781	2.19781	4.58783	0.217968
EF-M-168h	26.602		EF-168h	24.0737			ISP-M-168h	22.1736		ISP-168h	21.9196
EF-M-168h	26.4396		EF-168h	24.2098			ISP-M-168h	22.1929		ISP-168h	21.7431
TaISP-2D
EF-M-0h	25.1546	25.7331	EF-0h	25.1546	25.7331	0	ISP-M-0h	21.0186	21.279	ISP-0h	21.0186	21.279	0	0	0	1	1
EF-M-0h	25.614		EF-0h	25.614			ISP-M-0h	21.4834		ISP-0h	21.4834
EF-M-0h	26.4308		EF-0h	26.4308			ISP-M-0h	21.3351		ISP-0h	21.3351
EF-M-24h		26.6534	EF-24h		28.4144	1.76102	ISP-M-24h	20.9337	20.8192	ISP-24h	20.7621	21.2669	0.447722	-1.31329	-1.31329	0.402401	2.48508
EF-M-24h	26.6057		EF-24h	28.4144			ISP-M-24h			ISP-24h	21.8215
EF-M-24h	26.701		EF-24h				ISP-M-24h	20.7047		ISP-24h	21.2172
EF-M-48h	25.9124	26.0752	EF-48h	27.4573	26.1344	0.0591801	ISP-M-48h	22.3841	22.0108	ISP-48h	23.2931	23.91	1.89918	1.84	1.84	3.58009	0.279322
EF-M-48h	25.9908		EF-48h	24.7716			ISP-M-48h	21.6104		ISP-48h	25.1864
EF-M-48h	26.3224		EF-48h	26.1742			ISP-M-48h	22.0379		ISP-48h	23.2505
EF-M-72h	28.359	28.4483	EF-72h	23.0312	24.0186	-4.42971	ISP-M-72h	26.5068	25.4264	ISP-72h	19.2194	19.7789	-5.64756	-1.21785	-1.21785	0.429922	2.326
EF-M-72h	28.5377		EF-72h	25.5898			ISP-M-72h	24.9613		ISP-72h	19.9839
EF-M-72h			EF-72h	23.4347			ISP-M-72h	24.8113		ISP-72h	20.1334
EF-M-120h	24.4015	23.2458	EF-120h	21.5984	21.3575	-1.88828	ISP-M-120h	20.4437	21.5835	ISP-120h	20.2023	19.9712	-1.61223	0.276052	0.276052	1.21088	0.825848
EF-M-120h	22.5397		EF-120h	21.9945			ISP-M-120h	19.1883		ISP-120h	19.5309
EF-M-120h	22.7963		EF-120h	20.4797			ISP-M-120h	25.1184		ISP-120h	20.1806
EF-M-168h	28.6633	29.1003	EF-168h	22.5627	27.464	-1.63634	ISP-M-168h	22.3228	23.1152	ISP-168h	22.5901	22.819	-0.296195	1.34015	1.34015	2.53177	0.39498
EF-M-168h	28.1291		EF-168h	36.6765			ISP-M-168h	24.8003		ISP-168h	21.989
EF-M-168h	30.5085		EF-168h	23.1527			ISP-M-168h	22.2226		ISP-168h	23.878
The second replication
TaISP-2A
EF-M-0h	18.8565	18.6464	EF-0h	18.8565	18.6464	0	ISP-M-0h	31.743	31.3333	ISP-0h	31.743	31.3333	0	0	0	1	1
EF-M-0h	18.6139		EF-0h	18.6139			ISP-M-0h	30.9719		ISP-0h	30.9719
EF-M-0h	18.4687		EF-0h	18.4687			ISP-M-0h	31.285		ISP-0h	31.285
EF-M-24h	20.0371	19.7156	EF-24h	17.3562	17.373	-2.34254	ISP-M-24h	30.0787	30.1242	ISP-24h	27.7466	27.8591	-2.2651	0.0774382	0.0774382	1.05514	0.947739
EF-M-24h	19.9055		EF-24h	17.2892			ISP-M-24h	30.1345		ISP-24h	27.4549
EF-M-24h	19.204		EF-24h	17.4737			ISP-M-24h	30.1595		ISP-24h	28.3759
EF-M-48h	19.5335	19.0315	EF-48h	15.3275	15.6351	-3.39635	ISP-M-48h	32.2004	31.9747	ISP-48h	28.5564	28.6041	-3.37053	0.0258161	0.0258161	1.01806	0.982265
EF-M-48h	19.2581		EF-48h	15.6661			ISP-M-48h	31.1078		ISP-48h	28.5751
EF-M-48h	18.3028		EF-48h	15.9117			ISP-M-48h	32.6157		ISP-48h	28.6809
EF-M-72h	17.3197	17.0937	EF-72h	16.7736	17.3196	0.22584	ISP-M-72h	28.6513	28.696	ISP-72h	28.906	29.0098	0.3138	0.0879607	0.0879607	1.06287	0.940852
EF-M-72h	16.4191		EF-72h	17.3001			ISP-M-72h	28.7065		ISP-72h	29.1118
EF-M-72h	17.5424		EF-72h	17.885			ISP-M-72h	28.7302		ISP-72h	29.0117
EF-M-120h	18.1776	18.1621	EF-120h	16.3581	16.7596	-1.40254	ISP-M-120h	29.8342	29.2313	ISP-120h	27.0986	27.4648	-1.76646	-0.363919	-0.363919	0.777051	1.28692
EF-M-120h	18.163		EF-120h	16.7097			ISP-M-120h	28.7849		ISP-120h	27.3088
EF-M-120h	18.1458		EF-120h	17.2109			ISP-M-120h	29.0747		ISP-120h	27.9871
EF-M-168h	18.5652	18.2042	EF-168h	17.437	17.5289	-0.675339	ISP-M-168h	32.9252	32.0137	ISP-168h	31.7609	31.8464	-0.167317	0.508023	0.508023	1.4221	0.703185
EF-M-168h	18.048		EF-168h	17.3103			ISP-M-168h	31.5088		ISP-168h	31.932
EF-M-168h	17.9995		EF-168h	17.8393			ISP-M-168h	31.6073		ISP-168h
TaISP-2B
EF-M-0h	19.2286	18.7469	EF-0h	19.2286	18.7469	0	ISP-M-0h	31.293	30.75	ISP-0h	31.293	30.75	0	0	0	1	1
EF-M-0h	18.9255		EF-0h	18.9255			ISP-M-0h	31.1512		ISP-0h	31.1512
EF-M-0h	18.0866		EF-0h	18.0866			ISP-M-0h	29.8059		ISP-0h	29.8059
EF-M-24h	18.8987	18.8766	EF-24h	20.7173	20.9454	2.06884	ISP-M-24h	29.4857	29.7691	ISP-24h	30.8948	30.2914	0.522285	-1.54655	-1.54655	0.342327	2.92119
EF-M-24h	18.8405		EF-24h	20.7503			ISP-M-24h	29.9696		ISP-24h	29.5352
EF-M-24h	18.8906		EF-24h	21.3687			ISP-M-24h	29.852		ISP-24h	30.4441
EF-M-48h	19.7783	19.7972	EF-48h	16.0609	16.6462	-3.15101	ISP-M-48h	30.3032	30.5342	ISP-48h	28.4589	28.2149	-2.3193	0.831713	0.831713	1.7798	0.561862
EF-M-48h	19.8061		EF-48h	16.4798			ISP-M-48h	30.6328		ISP-48h	27.6626
EF-M-48h	19.8072		EF-48h	17.398			ISP-M-48h	30.6667		ISP-48h	28.5233
EF-M-72h	17.596	16.8849	EF-72h	17.384	17.7543	0.869406	ISP-M-72h	27.6517	27.7141	ISP-72h	30.2828	30.0102	2.29617	1.42677	1.42677	2.68844	0.371964
EF-M-72h	16.8251		EF-72h	18.3871			ISP-M-72h	27.8585		ISP-72h	29.7225
EF-M-72h	16.2336		EF-72h	17.4918			ISP-M-72h	27.6321		ISP-72h	30.0255
EF-M-120h	17.434	17.8372	EF-120h	16.8319	16.712	-1.12522	ISP-M-120h	28.9864	29.5942	ISP-120h	28.0862	28.1557	-1.43852	-0.313304	-0.313304	0.804797	1.24255
EF-M-120h	17.8256		EF-120h	16.2094			ISP-M-120h	29.9074		ISP-120h	28.154
EF-M-120h	18.2521		EF-120h	17.0947			ISP-M-120h	29.8888		ISP-120h	28.2268
EF-M-168h	17.4269	17.8503	EF-168h	17.3724	17.4543	-0.395938	ISP-M-168h	29.8495	29.4511	ISP-168h	30.6949	30.479	1.02794	1.42388	1.42388	2.68306	0.372709
EF-M-168h	18.0402		EF-168h	17.0836			ISP-M-168h	29.4405		ISP-168h	29.8644
EF-M-168h	18.0838		EF-168h	17.907			ISP-M-168h	29.0633		ISP-168h	30.8777
TaISP-2D
EF-M-0h	19.6269		EF-0h	19.6269	19.577	0	ISP-M-0h	15.1987	14.889	ISP-0h	15.1987	14.889	0	0	0	1	1
EF-M-0h	19.8109		EF-0h	19.8109			ISP-M-0h	14.2213		ISP-0h	14.2213
EF-M-0h	19.2931		EF-0h	19.2931			ISP-M-0h	15.2471		ISP-0h	15.2471
EF-M-24h	20.7863	19.577	EF-24h	16.3234	16.5737	-4.11921	ISP-M-24h	19.4316	19.2121	ISP-24h	13.4413	13.5299	-5.68221	-1.563	-1.563	0.338446	2.95468
EF-M-24h	20.4832		EF-24h	16.3371			ISP-M-24h	18.3878		ISP-24h	13.2511
EF-M-24h			EF-24h	17.0605			ISP-M-24h	19.8168		ISP-24h	13.8972
EF-M-48h	20.5821	20.6929	EF-48h	19.2964	19.2977	-1.39516	ISP-M-48h	19.1416	18.4239	ISP-48h	17.4683	17.3825	-1.04141	0.353745	0.353745	1.27787	0.78255
EF-M-48h	20.8754		EF-48h	19.0398			ISP-M-48h	17.7409		ISP-48h	17.2244
EF-M-48h	20.621		EF-48h	19.5569			ISP-M-48h	18.3891		ISP-48h	17.4547
EF-M-72h	18.5905	18.3108	EF-72h	18.5515	18.6468	0.335977	ISP-M-72h	15.83	15.5897	ISP-72h	14.4352	14.6977	-0.89193	-1.22791	-1.22791	0.426937	2.34227
EF-M-72h	18.7393		EF-72h	18.2897			ISP-M-72h	15.1402		ISP-72h	14.5544
EF-M-72h	17.6025		EF-72h	19.0991			ISP-M-72h	15.7988		ISP-72h	15.1036
EF-M-120h	19.6292	18.9797	EF-120h	16.7484	17.178	-1.80175	ISP-M-120h	16.3699	17.0797	ISP-120h	15.2974	15.3196	-1.76011	0.0416386	0.0416386	1.02928	0.971551
EF-M-120h	18.4668		EF-120h	17.3322			ISP-M-120h	17.816		ISP-120h	14.9046
EF-M-120h	18.8432		EF-120h	17.4534			ISP-M-120h	17.0533		ISP-120h	15.7568
EF-M-168h	19.3664	19.3258	EF-168h	19.6299	19.8846	0.558833	ISP-M-168h	18.7166	17.8704	ISP-168h	18.2211	18.508	0.637626	0.0787929	0.0787929	1.05613	0.94685
EF-M-168h	19.8679		EF-168h	19.7007			ISP-M-168h	17.8904		ISP-168h	18.4851
EF-M-168h	18.743		EF-168h	20.3234			ISP-M-168h	17.0041		ISP-168h	18.8178
The third replication
TaISP-2A
EF-M-0h	18.6051	19.1213	EF-0h	18.6051	19.1213	0	ISP-M-0h	19.0876	18.6331	ISP-0h	19.0876	18.6331	0	0	0	1	1
EF-M-0h	19.6542		EF-0h	19.6542			ISP-M-0h	18.1787		ISP-0h	18.1787
EF-M-0h	19.1046		EF-0h	19.1046			ISP-M-0h			ISP-0h
EF-M-24h	18.9317	19.1335	EF-24h	20.2978	20.8523	1.71888	ISP-M-24h	18.0644	18.2152	ISP-24h	22.7052	22.7318	4.51661	2.79773	2.79773	6.95346	0.143813
EF-M-24h	19.422		EF-24h	20.7345			ISP-M-24h	18.3891		ISP-24h	23.2031
EF-M-24h	19.0467		EF-24h	21.5247			ISP-M-24h	18.1921		ISP-24h	22.2871
EF-M-48h	18.807	19.0269	EF-48h	18.2258	18.8183	-0.208591	ISP-M-48h	18.8336	18.9164	ISP-48h	18.0698	18.2056	-0.7108	-0.502208	-0.502208	0.706025	1.41638
EF-M-48h	19.4971		EF-48h	19.2058			ISP-M-48h			ISP-48h	18.4429
EF-M-48h	18.7765		EF-48h	19.0232			ISP-M-48h	18.9991		ISP-48h	18.104
EF-M-72h	17.9501	17.7383	EF-72h	20.2099	20.8085	3.07019	ISP-M-72h	15.1948	16.0351	ISP-72h	20.4503	20.7103	4.67516	1.60497	1.60497	3.04188	0.328744
EF-M-72h	18.7607		EF-72h	21.5428			ISP-M-72h	16.7548		ISP-72h	21.4143
EF-M-72h	16.5042		EF-72h	20.6729			ISP-M-72h	16.1557		ISP-72h	20.2663
EF-M-120h	18.1195	17.8398	EF-120h	19.165	19.0424	1.20265	ISP-M-120h	16.5143	17.2337	ISP-120h	15.9635	16.2235	-1.01026	-2.21291	-2.21291	0.215699	4.6361
EF-M-120h	17.4937		EF-120h	18.9002			ISP-M-120h	17.8489		ISP-120h	16.436
EF-M-120h	17.9061		EF-120h	19.062			ISP-M-120h	17.338		ISP-120h	16.2709
EF-M-168h	17.9429	18.1046	EF-168h	18.3218	18.5795	0.474912	ISP-M-168h	16.9198	17.1853	ISP-168h	18.4662	18.0443	0.858938	0.384026	0.384026	1.30498	0.766296
EF-M-168h	18.2899		EF-168h	17.9104			ISP-M-168h	17.1614		ISP-168h	18.137
EF-M-168h	18.081		EF-168h	19.5063			ISP-M-168h	17.4748		ISP-168h	17.5296
TaISP-2B
EF-M-0h	22.9135	23.0329	EF-0h	22.9135	23.0329	0	ISP-M-0h	29.8348	30.0302	ISP-0h	29.8348	30.0302	0	0	0	1	1
EF-M-0h	23.1775		EF-0h	23.1775			ISP-M-0h	30.2013		ISP-0h	30.2013
EF-M-0h	23.0076		EF-0h	23.0076			ISP-M-0h	30.0546		ISP-0h	30.0546
EF-M-24h	26.8584	26.9496	EF-24h	25.965	26.0787	-0.870837	ISP-M-24h	31.086	31.078	ISP-24h	29.7174	28.8291	-2.24893	-1.3781	-1.3781	0.384726	2.59925
EF-M-24h	26.6972		EF-24h	26.0872			ISP-M-24h	31.0372		ISP-24h	28.7547
EF-M-24h	27.293		EF-24h	26.184			ISP-M-24h	31.1109		ISP-24h	28.0151
EF-M-48h	27.4717	27.6377	EF-48h	26.5617	26.3668	-1.2709	ISP-M-48h		31.9401	ISP-48h	31.2247	31.316	-0.624096	0.646809	0.646809	1.5657	0.638692
EF-M-48h			EF-48h	26.2643			ISP-M-48h	31.8631		ISP-48h	31.1605
EF-M-48h	27.8036		EF-48h	26.2744			ISP-M-48h	32.0172		ISP-48h	31.5629
EF-M-72h	23.7239	23.8243	EF-72h	25.3927	25.4628	1.63857	ISP-M-72h	28.6512	28.2571	ISP-72h	30.0577	30.4288	2.17167	0.533098	0.533098	1.44703	0.691069
EF-M-72h	23.9877		EF-72h	25.4477			ISP-M-72h	28.0143		ISP-72h	30.7778
EF-M-72h	23.7612		EF-72h	25.5481			ISP-M-72h	28.1057		ISP-72h	30.4507
EF-M-120h	25.0101	25.1199	EF-120h	25.1481	24.5369	-0.582946	ISP-M-120h	30.2877	30.4912	ISP-120h	29.6264	29.4504	-1.04087	-0.457919	-0.457919	0.728036	1.37356
EF-M-120h			EF-120h	24.1075			ISP-M-120h	30.1799		ISP-120h	29.8059
EF-M-120h	25.2297		EF-120h	24.3552			ISP-M-120h	31.0061		ISP-120h	28.9188
EF-M-168h	23.6506	23.7704	EF-168h	23.9693	24.2264	0.455922	ISP-M-168h	29.1114	28.6913	ISP-168h	30.3553	30.2625	1.57121	1.11528	1.11528	2.16637	0.461601
EF-M-168h	23.7758		EF-168h	24.2206			ISP-M-168h	28.3429		ISP-168h	30.1049
EF-M-168h	23.8849		EF-168h	24.4891			ISP-M-168h	28.6197		ISP-168h	30.3274
TaISP-2D
EF-M-0h	21.2431	21.2542	EF-0h	21.2431	21.2542	0	ISP-M-0h		27.7421	ISP-0h	28.4572	27.9805	0.238347	0.238347	0	1	1
EF-M-0h	21.7139		EF-0h	21.7139			ISP-M-0h	27.7438		ISP-0h	27.7438
EF-M-0h	20.8057		EF-0h	20.8057			ISP-M-0h	27.7404		ISP-0h	27.7404
EF-M-24h	24.8969	24.3083	EF-24h	24.8969	24.8698	0.561446	ISP-M-24h	28.4353	28.4672	ISP-24h	28.3793	27.9967	-0.470504	-1.03195	-1.2703	0.414574	2.41211
EF-M-24h	24.3003		EF-24h	24.6516			ISP-M-24h	28.1724		ISP-24h	27.6245
EF-M-24h	23.7278		EF-24h	25.0609			ISP-M-24h	28.7938		ISP-24h	27.9862
EF-M-48h	26.9537	26.691	EF-48h	25.9207	26.2975	-0.393433	ISP-M-48h	29.2666	29.2052	ISP-48h	29.9775	30.0465	0.841299	1.23473	0.996386	1.995	0.501254
EF-M-48h	26.8443		EF-48h	26.1667			ISP-M-48h	29.1838		ISP-48h	29.5421
EF-M-48h	26.2748		EF-48h	26.8052			ISP-M-48h	29.1652		ISP-48h	30.6199
EF-M-72h	21.9726	21.9532	EF-72h	21.1723	20.9476	-1.00565	ISP-M-72h	27.9933	28.1484	ISP-72h	25.9642	26.2778	-1.87057	-0.864918	-1.10327	0.465462	2.1484
EF-M-72h	22.7003		EF-72h	21.0265			ISP-M-72h	27.7432		ISP-72h	26.4625
EF-M-72h	21.1867		EF-72h	20.6439			ISP-M-72h	28.7087		ISP-72h	26.4068
EF-M-120h	22.4488	23.2838	EF-120h	23.991	23.5323	0.248458	ISP-M-120h	28.2304	27.9749	ISP-120h	29.9801	29.3607	1.38573	1.13727	0.898927	1.86468	0.536285
EF-M-120h	23.5564		EF-120h	23.0736			ISP-M-120h	27.9916		ISP-120h	28.5389
EF-M-120h	23.8462		EF-120h	23.5322			ISP-M-120h	27.7029		ISP-120h	29.5631
EF-M-168h	21.3371	21.5348	EF-168h	22.821	22.8055	1.27065	ISP-M-168h	28.1725	27.9841	ISP-168h	30.1617	30.3577	2.37369	1.10305	0.864698	1.82096	0.549161
EF-M-168h	21.1919		EF-168h	22.5994			ISP-M-168h	28.355		ISP-168h	30.4429
EF-M-168h	22.0754		EF-168h	22.996			ISP-M-168h	27.4247		ISP-168h	30.4686

## Sheet: Supplemental Fig.11
The development of Pst in silensing TaISP plant
BSMV:TaISP	the first replication		the second replication		the third replication
24h	Hyphae length	Infection area	hyphae length	infection area	hyphae length	infection area
1	21.49	288.51	25.34	382.06	23.71	218.81
2	31.24	102.2	27.51	182.38	17.7	251.83
3	21.75	269.65	33.48	309.74	19.79	189.05
4	31.73	305.55	23.8	319.96	28.6	236.37
5	25.7	392.28	20.61	243.7	21.72	294.49
6	25.19	307.9	24.58	285.88	24.34	264.4
7	27.21	232.48	20.99	287	20.02	256.02
8	28.49	134.69	27.77	195.75	23.86	257.59
9	32.82	300.41	20.4	248.16	28.17	313.93
10	29.62	258.9	21.78	300.25	24.32	286.93
11	26.07	335.9	22.35	296.5	22.25	267.93
12	37.1	381.02	23.13	358.74	26.84	291.8
13	21.69	190.51	21.12	248.11	23.57	370.8
14	25.17	374.99	29.99	245.62	29.82	299.82
15	22.58	296.9	29.05	263.62	24.21	240.46
16	29.34	321.53	21.73	283.8	18.88	214.62
17	24.38	340.92	25.93	231.36	24.77	339.35
18	30.44	245.01	21.19	302.66	23.8	302.2
19	32.86	333.6	24.16	237.18	28.12	334.81
20	34.74	305.12	27.84	275.67	20.05	371.68
21	26.13	3574.69	21.04	144.39	24.58	228.77
22	32.73	330.18	28.55	127.88	23.15	229.76
23	28.82	393.33	24.51	172.69	21.6	200.47
24	21.83	110.85	22.94	374.99	19.3	255.55
25	24.61	373.52	32.28	376.04	21.04	202.56
26	28.71	326.51	23.58	355.34	14.85	117.4
27	26.87	248.16	20.02	219.59	27.7	230.96
28	23.04	265.5	23.81	313.67	22.11	319.96
29	20.45	199.42	21.99	300.04	21.03	452.82
30	24.99	252.35	23.55	234.01	25	338.33
	BSMV:00
	hyphae length	infection area	hyphae length	infection area	hyphae length	infection area
1	25.71	312.88	22.85	284.84	27.43	360.74
2	27.3	275.67	30.48	360.84	21.51	290.89
3	25.7	167.45	28.4	384.3	26.26	302.56
4	26.35	377.84	33.76	359.79	26.26	366.08
5	24.28	313.93	22.53	372.27	24.41	391.4
6	25.9	284.06	27.01	421.37	26.93	314.98
7	25.19	434.21	23.1	226.93	28.11	256.28
8	32.29	367.13	26.62	314.12	27.27	327.09
9	31.73	269.65	22.92	324.15	28.06	609.26
10	30.76	337.78	27.57	382.62	20.15	316.45
11	28.98	309.21	30.78	554.23	22.45	283.27
12	27.75	326.25	15.43	261.63	21.91	284.22
13	26.13	301.35	14.16	196.7	26.39	284.84
14	22.8	186.32	21.5	240.03	24.57	373.42
15	28.4	349.83	21.36	290.25	20.13	269.12
16	22.67	240.56	21.38	273.31	33.04	430.28
17	39.02	156.44	23.91	288.28	24.73	282.09
18	31.84	249.47	26.11	298.37	24.24	308.17
19	28.46	241.08	36.27	547.94	26.1	323.63
20	20.24	296.64	33.4	431.59	26.11	337.95
21	31.58	290.64	21.11	339.89	28.63	337.84
22	26.82	302.66	25.13	322.06	20.48	405.11
23	23.4	320.48	13.19	162.89	22.04	282.22
24	30.73	366.4	32.61	577.81	23.64	263.62
25	31.14	271.74	34.33	359	25.91	595.63
26	37.66	304.24	37.09	354.29	26.62	295.59
27	28.68	284.74	14.16	200.47	32.32	370.53
28	23.4	233.48	14.37	231.39	25.02	432.38
29	25.72	235.06	24.2	217.76	25.73	315.14
30	28.64	254.97	19.46	411.15	24.06	308.69
48 h	BSMV:TaISP
	hyphae length	infection area	hyphae length	infection area	hyphae length	infection area
1	28.23	532.48	24.15	199.24	22.55	285.63
2	25.27	418.18	24.47	273.58	27.13	373.47
3	32.8	600.61	20.17	307.64	37.44	335.68
4	28.48	691.8	23.18	242.66	33.75	317.5
5	18.27	510.4	23.66	258.9	27.45	499.46
6	23.58	231.91	23.01	190.25	34.78	407.48
7	28.22	481.38	23.53	187.89	25.9	429.76
8	24.28	331.75	26.58	219.07	33.29	503.65
9	28.89	450.2	23.98	243.14	28.21	226.83
10	29.55	560.88	31.69	314.72	37.43	413.25
11	22.58	412.72	18.84	238.62	30.49	313.04
12	19.04	342.34	30.22	369.22	27.85	345.38
13	20.14	231.07	24.76	312.26	15.09	302.56
14	14.34	302.8	22.67	253.14	17.14	351.4
15	22.55	502.34	29.78	287.46	19.37	409.05
16	24.18	468.82	25.82	473.88	37.73	377.41
17	28.43	342.13	25.95	315.24	30.5	364.24
18	25.14	342.76	25.89	244.49	30.72	417.44
19	22.02	369.15	35.42	316.1	28.21	619.22
20	23.71	399.36	21.78	289.82	25.68	389.44
21	23.13	543.32	25.21	314.46	26.83	379.18
22	24.39	543.32	22.64	360.9	26.93	327.82
23	17.92	317.5	25.34	477.19	21.83	560.52
24	27.09	262.05	20.17	580.17	20.09	568.38
25	16.8	227.35	28.05	585.11	37.61	373.15
26	21.87	245.28	27.82	353.5	26.84	341.45
27	16.48	266.82	22.55	311.05	27.63	526.45
28	20.61	206.64	22.53	314.19	20.72	362.93
29	27.21	338.3	24.98	391.24	21.33	229.55
30	25.17	370.96	24.07	249.47	27.75	434.21
	BSMV:00
	hyphae length	infection area	hyphae length	infection area	hyphae length	infection area
1	20.62	202.91	31.63	508.87	38.11	499.38
2	35.44	250.41	36.83	599.91	31.06	406.35
3	31.14	401.19	30.38	570.94	39.06	587.32
4	27.03	313.93	26.32	535.16	39.87	556.35
5	26.68	472.83	34.1	590.19	30.77	574.01
6	27.58	276.02	22.72	502.56	30.98	546.72
7	34.54	556.32	31.93	466.78	32.57	526.27
8	28.16	498.41	38.78	578.43	31.13	522.53
9	26.1	271.78	28.74	544.58	30.82	588.41
10	31.24	312.17	23.36	388.98	37.84	535.16
11	30.48	323.63	25.15	550.82	31.24	559.14
12	28.67	343.02	20.94	520.19	39.75	507.97
13	24.81	243.57	26.44	489.66	32.05	541.25
14	30.65	225.9	34.23	595.76	32.58	552.64
15	31.32	485.5	24.54	513.79	37.84	593.71
16	34.2	378.047	32.9	550.4	36.52	576.09
17	27.13	431.45	27.19	418.94	26.82	585.35
18	21.68	295.38	33.36	587.32	32.86	523.67
19	27.71	472.5	26.48	503.7	35.06	552.11
20	21.32	349.04	38.72	438.18	30.89	463.87
21	33.12	349.15	23.08	445.56	22.58	400.87
22	22.18	393.14	33.81	566.86	36.61	309.11
23	32.86	343.48	37.08	560.43	32.83	568.29
24	22.33	477.55	34.74	525.02	29.73	542.54
25	39.11	631.11	34.73	630.28	37.11	470.68
26	32.86	273.74	36.82	511.06	37.93	534.48
27	33.82	407.7	28.6	555.32	29.18	453.78
28	27.42	304.22	30.01	526.43	39.92	575.82
29	30.64	301.73	31.36	513.79	38.5	555.29
30	27.85	275.41	38.35	531.31	30.2	459.29

## Sheet: Supplemental Fig.12
Supplementary Fig. 12 TaISP regulates plant photosynthesis in N. benthamiana
ETR	the first replication
		0 hpi	6 hpi	24 hpi	36 hpi	48 hpi	72 hpi
	GFP	29	27	24	26	27	27
	GFP	30	28	25	26	27	27
	GFP	30	27	25	27	28	28
	GFP	30	27	28	27	27	30
	GFP	30	27	28	29	28	30
	GFP	30	28	29	29	28	31
	GFP	28	28	30	28	30	30
	GFP	29	28	30	28	31	30
	GFP	29	28	31	29	30	31
		0 hpi	6 hpi	24 hpi	36 hpi	48 hpi	72 hpi
	TaISP:GFP	32	30	28	28	29	34
	TaISP:GFP	31	30	29	29	29	34
	TaISP:GFP	32	30	29	29	29	33
	TaISP:GFP	32	31	29	31	30	33
	TaISP:GFP	31	30	28	31	30	34
	TaISP:GFP	30	30	29	30	31	32
	TaISP:GFP	30	30	30	30	30	33
	TaISP:GFP	31	31	30	31	29	33
	TaISP:GFP	31	31	30	30	30	32
NPQ		0 hpi	6 hpi	24 hpi	36 hpi	48 hpi	72 hpi
	GFP	0.214	0.244	0.235	0.34	0.292	0.301
	GFP	0.247	0.25	0.458	0.356	0.32	0.385
	GFP	0.266	0.262	0.491	0.391	0.358	0.396
	GFP	0.272	0.399	0.314	0.209	0.21	0.331
	GFP	0.314	0.208	0.314	0.226	0.242	0.233
	GFP	0.297	0.226	0.212	0.253	0.218	0.245
	GFP	0.294	0.217	0.283	0.34	0.362	0.231
	GFP	0.279	0.219	0.392	0.442	0.311	0.238
	GFP	0.346	0.228	0.322	0.446	0.338	0.267
		0 hpi	6 hpi	24 hpi	36 hpi	48 hpi	72 hpi
	TaISP:GFP	0.191	0.096	0.208	0.135	0.236	0.097
	TaISP:GFP	0.191	0.091	0.114	0.149	0.206	0.097
	TaISP:GFP	0.191	0.098	0.193	0.139	0.238	0.0763
	TaISP:GFP	0.172	0.136	0.108	0.144	0.225	0.101
	TaISP:GFP	0.179	0.172	0.222	0.119	0.172	0.116
	TaISP:GFP	0.165	0.182	0.172	0.101	0.194	0.0713
	TaISP:GFP	0.166	0.188	0.232	0.121	0.221	0.114
	TaISP:GFP	0.237	0.193	0.25	0.181	0.231	0.102
	TaISP:GFP	0.242	0.183	0.215	0.127	0.293	0.104
		the second replication
		0 hpi	6 hpi	24 hpi	36 hpi	48 hpi	72 hpi
	GFP	29	27	26	26	29	30
	GFP	30	26	25	27	28	30
	GFP	30	26	25	28	29	31
	GFP	30	27	27	28	30	29
	GFP	30	28	26	28	29	29
	GFP	29	28	26	28	28	30
	GFP	29	27	29	29	29	29
	GFP	29	27	29	28	28	29
	GFP	30	28	30	28	28	30
		0 hpi	6 hpi	24 hpi	36 hpi	48 hpi	72 hpi
	TaISP:GFP	32	32	30	30	30	32
	TaISP:GFP	32	32	29	29	30	33
	TaISP:GFP	30	31	29	28	30	32
	TaISP:GFP	30	30	30	29	31	33
	TaISP:GFP	30	29	29	29	29	32
	TaISP:GFP	30	29	30	30	30	32
	TaISP:GFP	31	30	30	30	31	32
	TaISP:GFP	31	30	30	30	31	32
	TaISP:GFP	31	30	29	30	31	32
		0 hpi	6 hpi	24 hpi	36 hpi	48 hpi	72 hpi
	GFP	0.135	0.342	0.362	0.349	0.355	0.377
	GFP	0.257	0.279	0.372	0.42	0.348	0.348
	GFP	0.347	0.284	0.241	0.411	0.295	0.373
	GFP	0.251	0.249	0.429	0.383	0.275	0.439
	GFP	0.219	0.208	0.474	0.331	0.363	0.442
	GFP	0.257	0.321	0.261	0.483	0.391	0.363
	GFP	0.368	0.319	0.374	0.323	0.273	0.385
	GFP	0.348	0.225	0.318	0.451	0.259	0.331
	GFP	0.318	0.108	0.463	0.408	0.226	0.371
		0 hpi	6 hpi	24 hpi	36 hpi	48 hpi	72 hpi
	TaISP:GFP	0.312	0.156	0.202	0.118	0.155	0.0882
	TaISP:GFP	0.213	0.132	0.231	0.142	0.139	0.114
	TaISP:GFP	0.152	0.163	0.111	0.177	0.152	0.099
	TaISP:GFP	0.229	0.143	0.183	0.173	0.153	0.108
	TaISP:GFP	0.227	0.133	0.189	0.184	0.152	0.0793
	TaISP:GFP	0.109	0.194	0.166	0.137	0.105	0.0699
	TaISP:GFP	0.139	0.129	0.126	0.142	0.229	0.111
	TaISP:GFP	0.146	0.163	0.183	0.152	0.163	0.0974
	TaISP:GFP	0.193	0.153	0.187	0.138	0.127	0.0979
	the third replication
		0 hpi	6 hpi	24 hpi	36 hpi	48 hpi	72 hpi
	GFP	30	27	28	29	29	30
	GFP	29	27	27	27	28	30
	GFP	30	28	27	27	29	29
	GFP	31	28	29	27	30	29
	GFP	31	29	28	27	30	31
	GFP	31	30	30	28	29	31
	GFP	31	29	30	28	29	30
	GFP	30	29	28	28	30	30
	GFP	31	28	28	29	30	30
		0 hpi	6 hpi	24 hpi	36 hpi	48 hpi	72 hpi
	TaISP:GFP	30	30	30	29	31	33
	TaISP:GFP	31	29	29	29	30	32
	TaISP:GFP	30	30	29	30	30	33
	TaISP:GFP	30	30	30	30	31	32
	TaISP:GFP	30	29	30	28	29	33
	TaISP:GFP	31	29	29	28	29	32
	TaISP:GFP	31	31	30	30	29	33
	TaISP:GFP	31	30	30	29	30	32
	TaISP:GFP	31	30	30	29	30	33
		0 hpi	6 hpi	24 hpi	36 hpi	48 hpi	72 hpi
	GFP	0.253	0.273	0.375	0.372	0.357	0.365
	GFP	0.231	0.232	0.475	0.417	0.373	0.398
	GFP	0.273	0.291	0.324	0.331	0.443	0.394
	GFP	0.261	0.211	0.406	0.369	0.346	0.473
	GFP	0.279	0.261	0.309	0.372	0.364	0.447
	GFP	0.295	0.229	0.472	0.332	0.346	0.472
	GFP	0.312	0.241	0.449	0.318	0.339	0.325
	GFP	0.316	0.218	0.418	0.392	0.349	0.442
	GFP	0.245	0.209	0.326	0.321	0.383	0.419
		0 hpi	6 hpi	24 hpi	36 hpi	48 hpi	72 hpi
	TaISP:GFP	0.135	0.174	0.253	0.121	0.155	0.0749
	TaISP:GFP	0.212	0.117	0.203	0.122	0.139	0.125
	TaISP:GFP	0.272	0.183	0.126	0.127	0.152	0.0863
	TaISP:GFP	0.278	0.184	0.182	0.179	0.193	0.118
	TaISP:GFP	0.162	0.201	0.179	0.163	0.202	0.0697
	TaISP:GFP	0.197	0.111	0.133	0.142	0.205	0.0864
	TaISP:GFP	0.152	0.173	0.138	0.163	0.209	0.0948
	TaISP:GFP	0.187	0.135	0.177	0.123	0.123	0.109
	TaISP:GFP	0.126	0.143	0.197	0.121	0.127	0.0739

[truncated: 1 more sheets: origin western blot]
